# Supplementary material for: Chimeric GPCRs mimic distinct signaling pathways and modulate microglia responses
Source: Nat Commun. 2022 Aug 15;13:4728. doi: 10.1038/s41467-022-32390-1 (PMC9378622; doi:10.1038/s41467-022-32390-1)
Supplement: Supplementary file 4 — Supplementary Data 1 [file 41467_2022_32390_MOESM4_ESM.xlsx]

## Sheet: Info
Information about species origin of GPCRs listed in the "Signaling Domains" tab:
Species indicator	Explanation
bGPCR	Bovine
hamGPCR	Hamster
hGPCR	Human
mGPCR	Mouse
rGPCR	Rat
GPCR*	DREADDs
GPCR**	GPCRs used for chimeras
All GPCRs without a species indicator are human.

## Sheet: Signaling Domains
GPCR	ICL1	ICL2	ICL3	C-Term
bRHO	TVQHKKLRTP	CKPMSNFRFGENH	QLVFTVKEAAAQQQESATTQKAEKEVT	NCMVTTLCCGKNPLGDDEASTTVSKTETSQVAPA
hA1AR	VACHRHLHSV	SYPLRYPTIVTQRR	RVYVVAKRESRGLKSGLKTDKSDSEQVTLRIHRKNAPAGGSGMASAKTKTHFSVRLLKFSREKKAA	KAFQNVLRIQCLCRKQSSKHALGYTLHPPSQAVEGQHKDMVRIPVGSRETFYRISKTDGVCEWKFFSSMPRGSARITVSKDQSSCTTARVRSKSFLQVCCCVGPSTPSLDKNHQVPTIKVHTISLSENGEEV
hamβ2AR	IAKFERLQTV	TSPFKYQSLLTKNK	RVFQVAKRQLQKIDKSEGRFHSPNLGQVEQDGRSGHGLRRSSKFCLKEHKAL	IAFQELLCLRRSSSKAYGNGYSSNSNGKTDYMGEASGCQLGQEKESERLCEDPPGTESFVNCQGTVPSLSLDSQGRNCSTNDSPL
hβ2AR**	IAKFERLQTV	TSPFKYQSLLTKNK	RVFQEAKRQLQKIDKSEGRFHVQNLSQVEQDGRTGHGLRRSSKFCLKEHKAL	IAFQELLCLRRSSLKAYGNGYSSNGNTGEQSGYHVEQEKENKLLCEDLPGTEDFVGHQGTVPSDNIDSQGRNCSTNDSLL
hCX3CR1b	LTNSKKPKSV	VLAANSMNNRTVQH	RIIQTLFSCKNHKKAKAI	RYLYHLYGKCLAVLCGRSVHVDFSSSESQRSRHGSVLSSNFTYHTSDGDALLLL
hDRD2	VSREKALQTT	AMPMLYNTRYSSKRR	KIYIVLRRRRKRVNTKRSSRAFRAHLRAPLKGNCTHPEDMKLCTVIMKSNGSFPVNRRRVEAARRAQELEMEMLSSTSPPERTRYSPIPPSHHQLTLPDPSHHGLHSTPDSPAKPEKNGHAKDHPKIAKIFEIQTMPNGKTRTSLKTMSRRKLSQQKEKKAT	KAFLKILHC
hGPR109A	FCFHLKSWKS	VHPHHALNKISNRT	RIIWSLRQRQMDRHAKIKRAI	NFFSTLINRCLQRKMTGEPDNNRSTSVELTGDPNKTRGAPEALMANSGEPWSPSYLGPTSP
hGPR183	IVQNRKKINS	VHPLRYNKIKRIEH	QICCKLFRTAKQNPLTEKSGVNKKAL	RKVMRMLKRQVSVSISSAVKSAPEENSREMTETQMMIHSKSSNGK
hGPR65	SFLQAKKESE	VYPLKFFFLRTRRF	KVYQAVRHNKATENKEKKRII	YDMWNILKFCTGRCNTSQRQRKRILSVSTKDTMELEVLE
hGPR84	LAIQPKLRTR	AHPKLFPQVFSAKG	LIHRQVKRAAQALDQYKLRQASIHSNHVARTDEAMPGRFQELDSRLASGGPSEGISSEPVSAATTQTLEGDSSEVGDQINSKRAKQMAEKSPPEASAKAQPIKGARRAPDSSSEFGKVT	QAYGSILKRGPRSFHRLH
hM3Dq*	FKVNKQLKTV	TRPLTYRAKRTTKR	RIYKETEKRTKELAGLQASGTEAETENFVHPTGSSRSCSSYELQQQSMKRSNRRKYGRCHFWFTTKSWKPSSEQMDQDHSSSDSWNNNDAAASLENSASSDEEDIGSETRAIYSIVLKLPGHSTILNSTKLPSSDNLQVPEEELGMVDLERKADKLQAQKSVDDGGSFPKSFSKLPIQLESAVDTAKTSDVNSSVGKSTATLPLSFKEATLAKRFALKTRSQITKRKRMSLVKEKKAA	TTFKMLLLCQCDKKKRRKQQYQQRQSVIFHKRAPEQAL
hM4Di*	IKVNRQLQTV	TKPLTYPARRTTKM	HISLASRSRVHKHRPEGPKEKKAKTLAFLKSPLMKQSVKKPPPGEAAREELRNGKLEEAPPPALPPPPRPVADKDTSNESSSGSATQNTKERPATELSTTEATTPAMPAPPLQPRALNPASRWSKIQIVTKQTGNECVTAIEIVPATPAGMRPAANVARKFASIARNQVRKKRQMAARERKVT	KTFRHLLLCQYRNIGTAR
hRHO	TVQHKKLRTP	CKPMSNFRFGENH	QLVFTVKEAAAQQQESATTQKAEKEVT	NCMLTTICCGKNPLGDDEASATVSKTETSQVAPA
mCX3CR1	LTNSRKPKSI	VLAANSMNNRTVQH	RIIQTLFSCKNRKKARAV	RYLGHLYRKCLAVLCGHPVHTGFSPESQRSRQDSILSSFTHYTSEGDGSLLL
mGPR109A**	FCFHLKSWKS	VHPHHFLNKISNRT	RIIWSLRQRQMDRHAKIKRAI	NFFSTCINRCLRKKTLGEPDNNRSTSVELTGDPSTTRSIPGALMADPSEPGSPPYLASTSR
mGPR183	IVQNRKKINS	VHPLRYNKIKRIEY	QICCKLFRTAKQNPLTEKSGVNKKAL	RKVMKMLKRQVSVSISSAVRSAPEENSREMTESQMMIHSKASNGR
mGPR65**	SFLQAKKENE	VYPLKFSFLRTRRF	KVYRAVRHNQATENSEKRRII	ADMWNILKLCTRKHNRHQGKKRDILSVSTRDAVELEIID
mGPR84	LAIRPKLRTR	AHPKLFPQVFSAKG	LIHRQVKRAARALDQYGLHQASIRSHQVAGTQEAMPGHFQELDSGVASRGPSEGISSEPVSAATTQTLEGDSSEAGGQGIRKAAQQIAERSLPEVHRKPRETAGARRATDAPSEFGKVT	HAYGSILKRGPQSFRRFH
mRHO	TVQHKKLRTP	CKPMSNFRFGENH	QLVFTVKEAAAQQQESATTQKAEKEVT	NCMLTTLCCGKNPLGDDDASATASKTETSQVAPA
rα1AR	VACHRHLHSV	SYPLRYPTIVTQRR	RVYVVAKRESRGLKSGLKTDKSDSEQVTLRIHRKNVPAEGGGVSSAKNKTHFSVRLLKFSREKKAA	KAFQNVLRIQCLRRRQSSKHALGYTLHPPSQALEGQHRDMVRIPVGSGETFYKISKTDGVCEWKFFSSMPQGSARITVPKDQSACTTARVRSKSFLQVCCCVGSSAPRPEENHQVPTIKIHTISLGENGEEV
ACKR1	LFRPLFRWQLCPGWPV	GHRLGAGQVPGL	LKKALGMGPGPW	RTLLPSLPLPEGWSSHLDTLGSKS
ACKR2	LLRYVPRRRM	VHAQPYHRLRTRAK	RIGCVLVRLRPAGQGRAL	QYLKAFLAAVLGWHLAPGTAQASLSSCSESSILTAQEEMTGMNDLGERQSENYPNKEDVGNKSA
ACKR3	NIQAKTTGYD	TYFTNTPSSRKKMV	LLARAISASSDQEKHSSR	YELMKAFIFKYSAKTGLTKLIDASRVSETEYSALEQSTK
ACKR4	YAYYKKQRTK	KVPSQSGVGKPC	ITARTLMKMPNIKISRPL	NYVMKVAKKYGSWRRQRQSVEEFPFDSEGPTEPTSTFSI
ADORA1	VKVNQALRDA	KIPLRYKMVVTPRR	EVFYLIRKQLNKKVSASSGDPQKYYGKELKIA	VTFLKIWNDHFRCQPAPPIDEDLPEERPDD
ADORA2A	VWLNSNLQNV	RIPLRYNGLVTGTR	RIFLAARRQLKQMESQPLPGERARSTLQKEVHAA	QTFRKIIRSHVLRQQEPFKAAGTSARVLAAHGSDGEQVSLRLNGHPPGVWANGSAPHPERRPNGYALGLVSGGSAQESQGNTGLPDVELLSHELKGVCPEPPGLDDPLAQDGAGVS
ADORA2B	VGTANTLQTP	CVPLRYKSLVTGTR	KIFLVACRQLQRTELMDHSRTTLQREIHAA	YTFHKIISRYLLCQADVKSGNGQAGVQPALGVGL
ADRA1B	VACNRHLRTP	RYSLQYPTLVTRRK	RVYIVAKRTTKNLEAGVMKEMSNSKELTLRIHSKNFHEDTLSSTKAKGHNPRSSIAVKLFKFSREKKAA	RAFVRILGCQCRGRGRRRRRRRRRLGGCAYTYRPWTRGGSLERSQSRKDSLDDSGSCLSGSQRTLPSASPSPGYLGRGAPPPVELCAFPEWKAPGALLSLPAPEPPGRRGRHDSGPLFTFKLLTEPESPGTDGGASNGGCEAAADVANGQPGFKSNMPLAPGQF
ADRA1D	VACNRHLQTV	RHSLKYPAIMTERK	RVYVVARSTTRSLEAGVKRERGKASEVVLRIHCRGAATGADGAHGMRSAKGHTFRSSLSVRLLKFSREKKAA	RAFLRLLRCQCRRRRRRRPLWRVYGHHWRASTSGLRQDCAPSSGDAPPGAPLALTALPDPDPEPPGTPEMQAPVASRRKPPSAFREWRLLGPFRRPTTQLRAKVSSLSHKIRAGGAQRAEAACAQRSEVEAVSLGVPHEVAEGATCQAYELADYSNLRETDI
ADRA2A	VFTSRALKAP	TQAIEYNLKRTPRR	RIYQIAKRRTRVPPSRRGPDAVAAPPGGTERRPNGLGPERSAGPGGAEAEPLPTQLNGAPGEPAPAGPRDTDALDLEESSSSDHAERPPGPRRPERGPRGKGKARASQVKPGDSLPRRGPGATGIGTPAAGPGEERVGAAKASRWRGRQNREKRFT	RAFKKILCRGDRKRIV
ADRA2B	VLTSRSLRAP	SRALEYNSKRTPRR	RIYLIAKRSNRRGPRAKGGPGQGESKQPRPDHGGALASAKLPALASVASAREVNGHSKSTGEKEEGETPEDTGTRALPPSWAALPNSGQGQKEGVCGASPEDEAEEEEEEEEECEPQAVPVSPASACSPPLQQPQGSRVLATLRGQVLLGRGVGAIGGQWWRRRAQLTREKRFT	RAFRRILCRPWTQTAW
ADRA2C	VLTSRALRAP	TQAVEYNLKRTPRR	RIYRVAKLRTRTLSEKRAPVGPDGASPTTENGLGAAAGAGENGHCAPPPADVEPDESSAAAERRRRRGALRRGGRRRAGAEGGAGGADGQGAGPGAAESGALTASRSPGPGGRLSRASSRSVEFFLSRRRRARSSVCRRKVAQAREKRFT	RSFKHILFRRRRRGFRQ
ADRB1	IAKTPRLQTL	TSPFRYQSLLTRAR	RVFREAQKQVKKIDSCERRFLGGPARPPSPSPSPVPAPAPPPGPPRPAAAAATAPLANGRAGKRRPSRLVALREQKAL	KAFQRLLCCARRAARRRHATHGDRPRASGCLARPGPPPSPGAASDDDDDDVVGATPPARLLEPWAGCNGGAAADSDSSLDEPCRPGFASESKV
ADRB3	IAWTPRLQTM	TNPLRYGALVTKRC	RVFVVATRQLRLLRGELGRFPPEESPPAPSRSLAPAPVGTCAPPEGVPACGRRPARLLPLREHRAL	SAFRRLLCRCGRRLPPEPCAAARPALFPSGVPAARSSPAQPRLCQRLDGASWGVS
AGTR1	IYFYMKLKTV	VHPMKSRLRRTMLV	LIWKALKKAYEIQKNKPRNDDIF	RYFLQLLKYIPPKAKSHSNLSTKMSTLSYRPSDNVSSSTKKPAPCFEVE
AGTR2	FCCQKGPKKV	IYPFLSQRRNPWQ	GIRKHLLKTNSYGKNRITRDQVL	QKLRSVFRVPITWLQGKRESMSCRKSSSLREMETFVS
APLNR	VFRSSREKRRS	VRPVANARLRLRVS	FIAQTIAGHFRKERIEGLRKRRRLL	QACTSMLCCGQSRCAGTSHSSSGEKSASYSSGHSQGPGPNMGKGGEQMHEKSIPYSQETLVVD
AVPR1A	LHRTPRKTSR	CHPLKTLQQPARR	FICYNIWCNVRGKTASRQSKGAEQAGVAFQKGFLLAPCVSSVKSISRAKIRTV	QDCVQSFPCCQNMKEKFNKEDTDSMSRRQTFYSNNRSPTNSTGMWKDSPKSSKSIKFIPVST
AVPR1B	LGQLGRKRSR	CHPLRSLQQPGQS	LICHEICKNLKVKTQAWRVGGGGWRTWDRPSPSTLAATTRGLPSRVSSINTISRAKIRTV	RPLRHLACCGGPQPRMRRRLSDGSLSSRHTTLLTRSSCPATLSLSLSLTLSGRPRPEESPRDLELADGEGTAETIIF
AVPR2	LARRGRRGHWAP	CRPMLAYRHGSGAH	LIFREIHASLVPGPSERPGGRRRGRRTGSPGEGAHVSAAVAKTV	SELRSLLCCARGRTPPSLGPQDESCTTASSSLAKDTSS
BDKRB1	FLLPRRQLNV	VHPMASRRQQRRRQ	HILASLRTREEVSRTRCGGRKDSKTT	TKVWELYKQCTPKSLAPISSSHRKEIFQLFWRN
BDKRB2	FCLHKSSCTV	VKTMSMGRMRGVRW	QIMQVLRNNEMQKFKEIQTERRAT	KKSWEVYQGVCQKGGCRSEPIQMENSMGTLRTSISVERQIHKLQDWAGSRQ
BRS3	FFKTKSMQTV	VKPLERQPSNAILK	LIARTLYKSTLNIPTEEQSHARKQIESRKRIA	KHFKAQLFCCKAERPEPPVADTSLTTLAVMGTVPGTGSIQMSEISVTSFTGCSVKQAEDRF
C3AR1	AGLKMQRTV	FKPIWCQNHRNVGM	FIVFRMQRGRFAKSQSKTF	KKARQSIQGILEAAFSEELTRSTHCPSNNVISERNSTTV
C5AR1	TAFEAKRTI	FKPIWCQNFRGAGL	FILLRTWSRRATRSTKTL	GRLRKSLPSLLRNVLTEESVVRESKSFTRSTVDTMAQKTQAV
C5AR2	AGKVARRRV	LGPAWWSTVQRACG	ALLCWAARRCR	RSLPAACHWALRESQGQDESVDSKKSTSHDLVSEMEV
CCKAR	LIRNKRMRTV	CKPLQSRVWQTKSH	LISLELYQGIKFEASQKKSAKERKPSTTSSGKYEDSDGCYLQKTRPPRKLELRQLSTGSSSRANRIRSNSSAANLMAKKRVI	LGFMATFPCCPNPGPPGARGEVGEEEEGGTTGASLSRFSYSHMSASVPPQ
CCKBR	LGLSRRLRTV	CRPLQARVWQTRSH	LISRELYLGLRFDGDSDSDSQSRVRNQGGLPGAVHQNGRCRPETGAVGEDSDGCYVQLPRSRPALELTALTAPGPGSGSRPTQAKLLAKKRVV	QACLETCARCCPRPPRARPRALPDEDPPTPSIASLSRLSYTTISTLGPG
CCR1	LVQYKRLKNM	VHAVFALRARTVTF	GIIKILLRRPNEKKSKAV	KYLRQLFHRRVAVHLVKWLPFLSVDRLERVSSTSPSTGEHELSAGF
CCR10	HLAARRAARSP	ARALPAGPRPSTPGR	LLGRTLLAARGPERRRAL	QDLRRLLRGGSCPSGPQPRRGCPRRPRLSSCSAPTETHSLSWDN
CCR2	LINCKKLKCL	VHAVFALKARTVTF	GILKTLLRCRNEKKRHRAV	SLFHIALGCRIAPLQKPVCGGPGVRPGKNVKVTTQGLLDGRGKGKSIGRAPEASLQDKEGA
CCR3	LIKYRRLRIM	VHAVFALRARTVTF	GIIKTLLRCPSKKKYKAI	KYLRHFFHRHLLMHLGRYIPFLPSEKLERTSSVSPSTAEPELSIVF
CCR4	LFKYKRLRSM	VHAVFSLRARTLTY	MIIRTLQHCKNEKKNKAV	KYILQLFKTCRGLFVLCQYCGLLQIYSADTPSSSYTQSTMDHDLHDAL
CCR5	LINCKRLKSM	VHAVFALKARTVTF	GILKTLLRCRNEKKRHRAV	NYLLVFFQKHIAKRFCKCCSIFQQEAPERASSVYTRSTGEQEISVGL
CCR6	FAFYKKARSM	VQATKSFRLRSRTLPR	FIVKTLVQAQNSKRHKAI	NYFLKILKDLWCVRRKYKSSGFSCAGRYSENISRQTSETADNDNASSFTM
CCR7	YIYFKRLKTM	VQAVSAHRHRARVL	VIIRTLLQARNFERNKAI	NDLFKLFKDLGCLSQEQLRQWSSCRHIRRSSMSVEAETTTTFSP
CCR8	LVVCKKLRSI	VHAVYALKVRTIRM	KILHQLKRCQNHNKTKAI	KHLSEIFQKSCSQIFNYLGRQMPRESCEKSSSCQQHSSRSSSVDYIL
CCR9	YWYCTRVKTM	AQAMRAHTWREKRL	IIIHTLIQAKKSSKHKAL	RDLVKTLKNLGCISQAQWVSFTRREGSLKLSSMLLETTSGALSL
CCRL2	LVKYKGLKRV	LHKGNFFSARRRVPC	QMRKTLRFREQRYSLF	KYLCRCFHLRSNTPLQPRGQSAQGTSREEPDHSTEV
CHRM1	FKVNTELKTV	TRPLSYRAKRTPRR	RIYRETENRARELAALQGSETPGKGGGSSSSSERSQPGAEGSPETPPGRCCRCCRAPRLLQAYSWKEEEEEDEGSMESLTSSEGEEPGSEVVIKMPMVDPEAQAPTKQPPRSSPNTVKRPTKKGRDRAGKGQKPRGKEQLAKRKTFSLVKEKKAA	DTFRLLLLCRWDKRRWRKIPKRPGSVHRTPSRQC
CHRM2	IKVNRHLQTV	TKPLTYPVKRTTKM	HISRASKSRIKKDKKEPVANQDPVSPSLVQGRIVKPNNNNMPSSDDGLEHNKIQNGKAPRDPVTENCVQGEEKESSNDSTSVSAVASNMRDDEITQDENTVSTSLGHSKDENSKQTCIRIGTKTPKSDSCTPTNTTVEVVGSSGQNGDEKQNIVARKIVKMTKQPAKKKPPPSREKKVT	KTFKHLLMCHYKNIGATR
CHRM3	FKVNKQLKTV	TRPLTYRAKRTTKR	RIYKETEKRTKELAGLQASGTEAETENFVHPTGSSRSCSSYELQQQSMKRSNRRKYGRCHFWFTTKSWKPSSEQMDQDHSSSDSWNNNDAAASLENSASSDEEDIGSETRAIYSIVLKLPGHSTILNSTKLPSSDNLQVPEEELGMVDLERKADKLQAQKSVDDGGSFPKSFSKLPIQLESAVDTAKTSDVNSSVGKSTATLPLSFKEATLAKRFALKTRSQITKRKRMSLVKEKKAA	TTFKMLLLCQCDKKKRRKQQYQQRQSVIFHKRAPEQAL
CHRM4	IKVNRQLQTV	TKPLTYPARRTTKM	HISLASRSRVHKHRPEGPKEKKAKTLAFLKSPLMKQSVKKPPPGEAAREELRNGKLEEAPPPALPPPPRPVADKDTSNESSSGSATQNTKERPATELSTTEATTPAMPAPPLQPRALNPASRWSKIQIVTKQTGNECVTAIEIVPATPAGMRPAANVARKFASIARNQVRKKRQMAARERKVT	KTFRHLLLCQYRNIGTAR
CHRM5	FKVNSQLKTV	TRPLTYRAKRTPKR	RIYRETEKRTKDLADLQGSDSVTKAEKRKPAHRALFRSCLRCPRPTLAQRERNQASWSSSRRSTSTTGKPSQATGPSANWAKAEQLTTCSSYPSSEDEDKPATDPVLQVVYKSQGKESPGEEFSAEETEETFVKAETEKSDYDTPNYLLSPAAAHRPKSQKCVAYKFRLVVKADGNQETNNGCHKVKIMPCPFPVAKEPSTKGLNPNPSHQMTKRKRVVLVKERKAA	KTFKMLLLCRWKKKKVEEKLYWQGNSKLP
CMKLR1	ATFKMKKTV	LLPVWSQNHRSVRL	TIVCKLQRNRLAKTKKPF	KFKVALFSRLVNALSEDTGHSSYPSHRSFTKMSSMNERTSMNERETGML
CNR1	ILHSRSLRCRP	HRPLAYKRIVTRPK	ILWKAHSHAVRMIQRGTQKSIIIHTSEDGKVQVTRPDQARMDIRLA	HAFRSMFPSCEGTAQPLDNSMGDSDCLHKHANNAASVHRAAESCIKSTVKIAKVTMSVSTDTSAEAL
CNR2	ILSSHQLRRKP	RYPPSYKALLTRGR	HVLWKAHQHVASLSGHQDRQVPGMARMRLDVRLA	SSAHHCLAHWKKCVRGLGSEAKEEAPRSSVTETEADGKITPWPDSRDLDLSDC
CXCR1	ILYSRVGRSV	VHATRTLTQKRH	FTLRTLFKAHMGQKHRAM	HGFLKILAMHGLVSKEFLARHRVTSYTSSSVNVSSNL
CXCR2	ILYSRVGRSV	VHATRTLTQKRYL	FTLRTLFKAHMGQKHRAM	HGLLKILAIHGLISKDSLPKDSRPSFVGSSSGHTSTTL
CXCR3	LLSRRTALSS	VHATQLYRRGPPAR	HILAVLLVSRGQRRLRAM	ERMWMLLLRLGCPNQRGLQRQPSSSRRDSSWSETSEASYSGL
CXCR4	MGYQKKLRSM	VHATNSQRPRKLLA	IIISKLSHSKGHQKRKAL	TSAQHALTSVSRGSSLKILSKGKRGGHSSVSTESESSSFHSS
CXCR5	LERHRQTRSS	VHAVHAYRHRRLLS	GVVHRLRQAQRRPQRQKAV	SDLSRLLTKLGCTGPASLCQLFPSWRRSSLSESENATSLTTF
CXCR6	SIFYHKLQSL	VKATKAYNQQAKRM	VIIKTLLHAGGFQKHRSL	KNFWKLVKDIGCLPYLGVSHQWKSSEDNSKTFSASHNVEATSMFQL
CYSLTR1	LIKTYHKKSA	VFPVQNINLVTQKK	MIILTLLKKSMKKNLSSHKKAI	KRLSTFRKHSLSSVTYVPRKKASLPEKGEEICKV
CYSLTR2	FLQPYKKSTS	VHPFRLLHVTSIRS	LIIRVLLKVEVPESGLRVSHRKAL	DRLKSALRKGHPQKAKTKCVFPVSVWLRKETRV
DRD1	VIRFRHLRSKV	SSPFRYERKMTPKA	RIYRIAQKQIRRIAALERAAVHAKNCQTTTGNGKPVECSQPESSFKMSFKRETKVL	KAFSTLLGCYRLCPATNNAIETVSINNNGAAMFSSHHEPRGSISKECNLVYLIPHAVGSSEDLKKEEAAGIARPLEKLSPALSVILDYDTDVSLEKIQPITQNGQHPT
DRD3	VLKERALQTT	VMPVHYQHGTGQSSCRR	RIYVVLKQRRRKRILTRQNSQCNSVRPGFPQQTLSPDPAHLELKRYYSICQDTALGGPGFQERGGELKREEKTRNSLSPTIAPKLSLEVRKLSNGRLSTSLKLGPLQPRGVPLREKKAT	KAFLKILSC
DRD4	VATERALQTP	AVPLRYNRQGGSRR	ATFRGLQRWEVARRAKLHGRAPRRPSGPGPPSPTPPAPRLPQDPCGPDCAPPAPGLPRGPCGPDCAPAAPGLPPDPCGPDCAPPAPGLPQDPCGPDCAPPAPGLPRGPCGPDCAPPAPGLPQDPCGPDCAPPAPGLPPDPCGSNCAPPDAVRAAALPPQTPPQTRRRRRAKITGRERKAM	NVFRKALRACC
DRD5	IVRSRHLRANM	SRPFRYKRKMTQRM	RIYRIAQVQIRRISSLERAAEHAQSCRSSAACAPDTSLRASIKKETKVL	KVFAQLLGCSHFCSRTPVETVNISNELISYNQDIVFHKEIAAAYIHMMPNAVTPGNREVDNDEEEGPFDRMFQIYQTSPDGDPVAESVWELDCEGEISLDKITPFTPNGFH
EDNRA	IYQNKCMRNG	ASWSRVQGIGIPLV	LMTCEMLNRRNGSLRIALSEHLKQRREVA	NCFQSCLCCCCYQSKSLMTSVPMNGTSIQWKNHDQNNHNTDRSSHKDSMN
EDNRB	IYKNKCMRNG	ASWSRIKGIGVPKW	LMTCEMLRKKSGMQIALNDHLKQRREVA	NCFKSCLCCWCQSFEEKQSLEEKQSCLKFKANDHGYDNFRSSNKYSSS
F2R	FILKMKVKKP	VYPMQSLSWRTLGR	SIIRCLSSSAVANRSKKSRAL	RYVYSILCCKESSDPSSYNSSGQLMASKMDTCSSNLNNSIYKKLLT
F2RL1	FLFRTKKKHP	VNPMGHSRKKANIA	LMIRMLRSSAMDENSEKKRKRAI	DHAKNALLCRSVRTVKQMQVSLTSKKHSRKSSSYSSSSTTVKTSY
F2RL2	LFFRTRSIC	VHPFTYRGLPKHTY	AIIRTLNAYDHRWLWYV	HSTAYLTK
F2RL3	LATQAPRLP	VHPLRARALRGRRL	ATLHTLAASGRRYGHALRLT	DKVRAGLFQRSPGDTVASKASAEGGSRGMGTHSSLLQ
FFAR1	TAHARLRLTP	AFPLGYQAFRRPCY	GCLRALARSGLTHRRKLRAA	PGLKTVCAARTQGGKSQK
FFAR2	FVGRIRQPQPAP	AFPVQYKLSRRPLY	RFVWIMLSQPLVGAQRRRRAV	RAFGRGLQVLRNQGSSLLGRRGKDTAEGTNEDRGVGQGEGMPSSDFTTE
FFAR3	FVGKLQRRPVA	AHPLWYKTRPRLGQ	RLVWILGRGGSHRRQRRVA	ADFHELLRRLCGLWGQWQQESSMELKEQKGGEEQRADRPAERKTSEHSQGCGTGGQVACAES
FFAR4	VARRRRRGA	VHLQRGVRGPGRRA	KILQTSEHLLDARAVVTHSEITKASRKRLTVSLAYSESHQIRVSQQDFRLF	NEWKKIFCCFWFPEKGAILTDTSVKRNDLSIISG
FPR1	AGFRMTHTV	LHPVWTQNHRTVSL	LIATKIHKQGLIKSSRPL	ERLIHALPASLERALTEDSTQTSDTATNSTLPSAEVELQAK
FPR2	AGFRMTRTV	LHPVWAQNHRTVSL	LIAAKIHKKGMIKSSRPL	ERLIHSLPTSLERALSEDSAPTNDTAANSASPPAETELQAM
FPR3	AGFRMTRTV	LHPAWAQNHRTMSL	IIAAKIHRNHMIKSSRPL	ERLIRSLPTSLERALTEVPDSAQTSNTDTTSASPPEETELQAM
FSHR	LTTSQYKLTV	THAMQLDCKVQLRH	HIYLTVRNPNIVSSSSDTRIA	RDFFILLSKCGCYEMQAQIYRTETSSTVHNTHPRNGHCSSAPRVTNGSTYILVPLSHLAQN
GALR1	LARSKPGKPRST	VHSRRSSSLRVSRN	KVLNHLHKKLKNMSKKSEASKKKTA	KAYKQVFKCHIRKDSHLSDTKESKSRIDTPPSTNCTHV
GALR2	LLRGGQAVST	RYPLHSRELRTPRN	RTLRYLWRAVDPVAAGSGARRAKRKVT	KGFRTICAGLLGRAPGRASGRVCAAARGTHSGSVLERESSDLLHMSEAAGALRPCPGASQPCILEPCPGPSWQGPKAGDSILTVDVA
GALR3	LLQPGPSAWQE	RHPLRSRALRTPRN	RTLRFLWAAVGPAGAAAAEARRRATGRAG	ARFRRLWPCGRRRRHRARRALRRVRPASSGPPGCPGDARPSGRLLAGGGQGPEPREGPVHGGEAARGPE
GHSR	VSRFRELRTT	CFPLRAKVVVTKGR	LIGRKLWRRRRGDAVVGASLRDQNHKQTV	VAVFRLLGFEPFSQRKLSTLKDESSRAWTESSINT
GNRHR	LQKWTQKKEKGKKLSR	TRPLALKSNSKV	KIIFTLTRVLHQDPHELQLNQSKNNIPRARLKTL
GNRHR2	GT	LNPLGSRSG	RIVLSVSRPQTRKGSHAPAGEFALPRSFDNCPRVRLRAL	RGHQELSIDSSKEGSGRMLQEEIHAFRQLEVQKTVTSRRAGETKGISITSI
GPBAR1	IAWDRRLRSPP	LRPLQPPGS	RVLATAHRQLQDICRLERAVCRDEPSALARALTWRQA	APWRAAAQRCLQGLWGRASRDSPGPSIAYHPSSQSSVDLDLN
GPER1	NISFREKMTI	ARAMRCSLFRTKHH	LIVRVLVRAHRHRGLRPRRQKAL	DKLRLYIEQKTNLPALNRFCHAALKAVIPDSTEQSDVRFSSAV
GPR1	TGFKWKKTV	IHPVLSHRHRTLKN	CLIFKVKKRSILISSRHF	ARFRSSVAEILKYTLWEVSCSGTVSEQLRNSETKNLCLLETAQ
GPR101	LQRKPQLLQV	IHPLSYPSKMTQRR	VVFCAARRQHALLYNVKRHSLEVRVKDCVENEDEEGAEKKEEFQDESEFRRQHEGEVKAKEGRMEAKDGSLKAKEGSTGTSESSVEARGSEEVRESSTVASDGSMEGKEGSTKVEENSMKADKGRTEVNQCSIDLGEDDMEFGEDDINFSEDDVEAVNIPESLPPSRRNSNSNPPLPRCYQCKAA	KEIQDMLKKFFCKEKPPKEDSHPDLPGTEGGTEGKIVPSYDSATFP
GPR119	IHKNDGV	KQPFRYLKIMSGFV	DMLKIASMHSQQIRKMEHAGAMAGGYRSPRTPSDFKAL	LQLYHMALGVKKVLTSFLLFLSARNCGPERPRESSCHIVTISSSEFDG
GPR12	IFHNPSLRAP	YYALTYHSERTVTF	QICKIVMRHAHQIALQHHFLATSHYVTTRKGV	KALCLICCGCIPSSLAQRARSPSDV
GPR132	ALLQVLQGNV	VYALESRGRRRRRT	RIFRSIKQSMGLSAAQKAKVK	QEVSRIHKGWKEWSMKTDVTRLTHSRDTEELQSPVALADHYTFSRPVHPPGSPCPAKRLIEESC
GPR135	IVKHRQLRTV	VRPPREKIGRRR	HICKTVRLSDVRVRPVNTYARVLRFFSEVRTA	MLLGRNREEGYRTRNVDAFLPSQGPGLQARSRSRLRNRYANRLGACNRMSSSNPASGVAGDVAMWARKNPVVLFCREGPPEPVTAVTKQPKSEAGDTSL
GPR139	LSQLVARRQKS	CHPLKYHTVSYPAR	IIVYKLRRKSNFRLRGYSTGKTT	TMAAATLKAFFKCQKQPVQFYTNHNFSITSSPWISPANSHCIKMLVYQYDKNGKPIKVSP
GPR141	LVKMNTRSV	FKCKDKVEFYRKLH	VFIIMLMVQKLRHSLLSHQEFWAQ	QKIIGLWNCVLCR
GPR142	LARLATRTRRP	CHPLHHRAASSPGR	AIIHRLRRRGRSGLQPRVGKST	ATVRQVIHDAYLPCTLASQPEGMAAKPVMEPPGLPTGAEV
GPR146	NLHSKASMTM	ALPRTYMASVYN	LLSRVRREDTPLDRDTGRLEPSAH	SKLQRLMKKLPCGDRHCSPDHMGVQQVLA
GPR148	LRNQRLRQEP	IHPLRYLSFMSHGA	RIYAEAKTSGIWGQGYSRARGT	QLLGMVRGHLPSRRHQAIFTIS
GPR149	LLKMQNRTV	HRGVGSQTASRRSGQ	PRLHSNYQEISRGASIPGTPPTAGRVVSLSPEDAPGPSLRRSGGCSPSSDTVFGPGAPAAAGAEACRRENRGTLYGTRSFTVSVAQ	RKGFEFNLSFQKSYGIYKIAHEDYYDDDENSIFYHNLMNSECETTKDPQRDNRNIFNAIKVEISTTPSLDSSTQRGINKCTNTDITEAKQDSNNKKDAFSDKTGGDINYEETTFSEGPERRLSHEESQKPDLSDWEWCRSKSERTPRQRSGYALAIPLCAFQGTVSLHAPTGKTLSLSTYEVSAEGQKITPASKKIEVYRSKSVGHEPNSEDSSSTFVDTSVKIHLEVLEICDNEEALDTVSIISNISQSSTQVRSPSLRYSRKENRFVSCDLGETASYSLFLPTSNPDGDINISIPDTVEAHRQNSKRQHQERDGYQEEIQLLNKAYRKREEESKGS
GPR15	LHFKPGSRRL	VWPVVSRKFRRTDC	CIARKLCAHYQQSGKHNKKLKKSI	RAIVHCLCPCLKNYDFGSSTETSDSHLTKALSTFIHAEDFARRRKRSVSL
GPR150	LCGGGGPWAGPKRRK	RLPHGRPLP	HLLSVWWRHRPQAPAAAAPWSASPGRAPAPSALPRAKVQSL	RQLRKRLGSLCCAPQGGAEDEEGPRGHQALYRQRWPHPHYHHARREPLDEGGLRPPPPRPRPLPCSCESAF
GPR151	LLHNAWKGKPSM	SDPAKQVSIHNYTI	RAYDQCKKRGTKTQNLRNQIRSKQVT	EGLKGVWKWMITKKPPTVSESQETPAGNSEGLPDKVPSPESPASIPEKEKPSSPSSGKGKTEKAEIPILPDVEQFWHERDTVPSVQDNDPIPWEHEDQETGEGVK
GPR152	AGSQARHGAGTR	LCPHWYPGHRPVRL	LTQATACRTCHRQQQPAACRGFA	TLLRSVLSSFAAALCEERPGSFTPTEPQTQLDSEGPTLPEPMAEAQSQMDPVAQPQVNPTLQPRSDPTAQPQLNPTAQPQSDPTAQPQLNLMAQPQSDSVAQPQADTNVQTPAPAASSVPSPCDEASPTPSSHPTPGALEDPATPPASEGESPSSTPPEAAPGAGPT
GPR153	VGAKQKKWKP	CWPVNYRLSNAKKQ	ALFQTLAVQVGRQADRRAFTVPTIVVEDAQGKRRSSIDGSEPAKTSLQTT	HDDADVWAAVPLPAFLPRWGSGEDLAALAHLVLPAGPERRRASLLAFAEDAPPSRARRRSAESLLSLRPSALDSGPRGARDSPPGSPRRRPGPGPRSASASLLPDAFALTAFECEPQALRRPPGPFPAAPAAPDGADPGEAPTPPSSAQRSPGPRPSAHSHAGSLRPGLSASWGEPGGLRAAGGGGSTSSFLSSPSESSGYATLHSDSLGSAS
GPR160	LGMRRKNTCQNF	SKTTKLSFKCQKLF	TLVQAIRITSYMNETILYFPFSSHSSYTVRSKK	LKDIGLPLDPFVNWKCCFIPLTIPNLEQIEKPISIMIC
GPR161	LYKKSYLLTL	LYPMVYPMKITGNR	FIFRVARVKARKVHCGTVVIVEEDAQRTGRKNSSTSTSSSGSRRNAFQGVVYSANQCKAL	KELLGMCFGDRYYREPFVQRQRTSRLFSISNRITDLGLSPHLTALMAGGQPLGHSSSTGDTGFSCSQDSGTDMMLLEDYTSDDNPPSHCTCPPKRRSSVTFEDEVEQIKEAAKNSILHVKAEVHKSLDSYAASLAKAIEAEAKINLFGEEALPGVLVTARTVPGGGFGGRRGSRTLVSQRLQLQSIEEGDVLAAEQR
GPR162	ISAKQQKHKP	RWPVNYRLSNAKKQ	TFYQTLWARPRRARQARRVGGGGGTKAGGPGALGTRPAFEVPAIVVEDARGKRRSSLDGSESAKTSLQVT	HDETNIFSTPREPGSFLHKWSSSDDIRVLPAQSRALGGPPEYLGQRHRLEDEEDEEEAEGGGLASLRQFLESGVLGSGGGPPRGPGFFREEITTFIDETPLPSPTASPGHSPRRPRPLGLSPRRLSLGSPESRAVGLPLGLSAGRRCSLTGGEESARAWGGSWGPGNPIFPQLTL
GPR17	FIRDHKSGTP	VHPVKSLKLRRPLY	LIIRSLRQGLRVEKRLKTKAV	HALCNLLCGKRLKGPPPSFEGKTNESSLSAKSEL
GPR171	FIQKNTNHRC	THSCKIYRIQEPGF	LVIRQLYRNKDNENYPNVKKAL	SKVTETFASPKETKAQKEKLRCENNA
GPR173	VLKERALHKA	AHHRFYAKRMTLWT	KLLLFEYRHRKMKPVQMVPAISQNWTFHGPGATGQAAANWIAGFGRGPMPPTLLGIRQNGHAASRRLLGMDEVKGEKQLG	KCLRTHAPCWGTGGAPAPREPYCVM
GPR174	FYGYMKETKR	MYPFRFHDCKQKYD	KTVLSLQDKYPMAQDLGEKQKAL	RRLSRQDLHDSIQLHAKSFVSNHTASTMTPELC
GPR176	TCRTTVFKSV	LYPLERKISDAK	LIRRALSASQKKKVIIAALRTPQNTISIPYASQREAELH	KCLIGTLVQLHHRYSRRNVVSTGSGMAEASLEPSIRSGSQLLEMFHIGQQQIFKPTEDEEESEAKYIGSADFQAKEIFSTCLEGEQGPQFAPSAPPLSTVDSVSQVAPAAPVEPETFPDKYSLQFGFGPFELPPQWLSETRNSKKRLLPPLGNTPEELIQTKVPKVGRVERKMSRNNKVSIFPKVDS
GPR18	FSCTTKKRTT	VQPKYAKELKNTCK	VIIHNLLHGRTSKLKPKVKEKSI	ARVISVMLYRNYLRSMRRKSFRSGSLRSLSNINSEML
GPR182	NWRGSGRAGL	TSASPSWQRYQHRV	LTACRLRQPGQPKSRRHC	GRLLNAVVHYLPKDQTKAGTCASSSSCSTQHSIIITKGDSQPAAAAPHPEPSLSFQAHHLLPNTSPISPTQPLTPS
GPR19	IHRSRRTQST	VYPLSFKVSREK	KVIKYIWRIGTDGRTVRRTMNIVPRTKVKTI	RGMKETFCMSSMKCYRSNAYTITTSSRMAKKNYVGISEIPSMAKTITKDSIYDSFDREAKEKKLAWPINSNPPNTFV
GPR20	FCCRTRAKTP	VRPEGSRRCRQPAC	RIMCALSRPGLLHQGRQRRVRAM	ATVRGLFGQHGEREPSSGDVVSMHRSSKGSGRHHILSAGPHALTQALANGPEA
GPR21	FHCAPLLNHHT	TKPLTYNTLVTPWR	NIFRICQQHTKDISERQARFSSQSGETGEVQACPDKRYA	RGLKRLSGAMCTSCASQTTANDPYTVRSKGPLNGCHI
GPR22	YCMKSNLINSV	VKPANRILTMGR	KILQALNIRIGTRFSTGQKKKARKKKTISLTTQHEATDMSQSSGGRNVVFGVRTSVSVIIALRRAVKRHRERRERQKRVF	KVLKSKMKKRVVSIVEADPLPNNAVIHNSWIDPKRNKKITFEDSEIREKCLVPQVVTD
GPR25	LAGRRGPRRL	VKLLEARPLRTPRC	RISRRLRRPPHVGRARRNSL	ARALDGACGRTGRLARRISSASSLSRDDSSVFRCRAQAANTASASW
GPR26	LLHSADIRRQA	VFPLSYRAKMRLRD	KVLKVARFHCKRIDVITMQTLVLLVDLHPSVRERCLEEQKRRRQRAT	KSCKEILNRLLHRRSIHSSGLTGDSHSQNILPVSE
GPR27	IVRERSLHRA	HHRFYAERLAGWPC	RLLFFIHDRRKMRPARLVPAVSHDWTFHGPGATGQAAANWTAGFGRGPTPPALVGIRPAGPGRGARRLLVLEEFKTEKRLC	DCFRAQFPCCQSPRTTQATHPCDLKGIGL
GPR3	IVGTPAFRAP	YNALTYYSETTVTR	QICRIVCRHAQQIALQRHLLPASHYVATRKGI	KVLWAVCCCCSSSKIPFRSRSPSDV
GPR31	FLFRVRVWKP	VHPRLKVNLLSPQA	GIIRALQKRLREPEKQPKLQRAQ	SSYRRVFHTLRGKGQAAEPPDFNPRDSYS
GPR32	TVFRMARTV	LYPVWALNHRTVQR	LIRAKLLREGWVHANRPK	EKFFQSLTSALARAFGEEEFLSSCPRGNAPRE
GPR33	LRFKMKQTV	LHPVWSQQHRTPRW	RVASKVKERSLFKSSKPF	KVFKKSILALFESTFSEDSSVERTQT
GPR34	FLGIHRKRNS	NRSIQQRKAITTKQ	KIGKNLLRISKRRSKFPNSGKYATTA	KIMCQLLFRRFQGEPSRSESTSEFKPGYSLHDTSVAVKIQSSSKST
GPR35	FCCRMQQWTE	RHPLRARGLRSPRQ	KVVTALAQRPPTDVGQAEATRKAA	EASALAVAPSAKAHKSQDSLCVTLA
GPR37	VCHNYYMRSI	NVQMYYEMIENCSS	VTARKIRKAEKACTRGNKRQIQLESQMN	RAFMECCCCCCEECIQKSSTVTSDDNDNEYTTELELSPFSTIRREMSTFASVGTHC
GPR37L1	VWHSYYLKSA	STLPKVRPIERCQS	VTWRVRGPPGRKSECRASKHEQCESQLN	QAFLDCCCCCCCEECGGASEASAANGSDNKLKTEVSSSIYFHKPRESPPLLPLGTPC
GPR39	VLQKKGYLQKE	CHPFRYKAVSGPCQ	NMMQVLMKSQKGSLAGGTRPPQLRKSESEESRTARRQTI	RVFVQVLCCRLSLQHANHEKRLRVHAHSTTDSARFVQRPLLFASRRQSSARRTEKIFLSTFQSEAEPQSKSQSLSLESLEPNSGAKPANSAAENGFQEHEV
GPR4	AYRQVQQRNE	AHPLRFARLRRVKT	GILRAVRGSVSTERQEKAKIK	SDVAKALHNLLRFLASDKPQEMANASLTLETPLTSKRNSTAKAMTGSWAATPPSQGDQVQLKMLPPAQ
GPR42	FVGKLRCRPVA	AHPLWYKTRPRLGQ	RLVWILGRGGSHRRQRRVA	ADFHELLRRLCGLWGQWQQESSMELKEQKGGEEQRADRPAERKTSEHSQGCGTGGQVACAEN
GPR45	VYQRPAMRSA	VQRQDKLNPRR	CILNTVRKNAVRVHNQSDSLDLRQLTRAGLRRLQRQQQVSVDLSFKTKAF	EACIELLPQTFQILPKVPERIRRRIQPSTVYVCNENQSAV
GPR50	VTKNKKLRNS	CHSLQYERIFSVRN	RIWTKVLAARDPAGQNPDNQLAEVRNF	REYWTIFHAMRHPIIFFSGLISDIREMQEARTLARARAHARDQAREQDRAHACPAVEETPMNVRNVPLPGDAAAGHPDRASGHPKPHSRSSSAYRKSASTHHKSVFSHSKAASGHLKPVSGHSKPASGHPKSATVYPKPASVHFKADSVHFKGDSVHFKPDSVHFKPASSNPKPITGHHVSAGSHSKSAFSAATSHPKPTTGHIKPATSHAEPTTADYPKPATTSHPKPTAADNPELSASHCPEIPAIAHPVSDDSDLPESASSPAAGPTKPAASQLESDTIADLPDPTVVTTSTNDYHDVVVIDVEDDPDEMAV
GPR52	FHCAPLLHHYT	TKPLSYNQLVTPCR	HIFKICRQHTKEINDRRARFPSHEVDSSRETGHSPDRRYA	LGLRRLSETMCTSCMCVKDQEAQEPKPRKRANSCSI
GPR55	FSTFLKNRWP	RYPLLVSHLRSPRK	RSIHILLGRRDHTQDWVQQKACI	MNIRAHRPSRVQLVLQDTTISRG
GPR6	IASTPALRTP	YNALTYYSRRTLLG	RICQVVWRHAHQIALQQHCLAPPHLAATRKGV	RALWLLLCGCFQSKVPFRSRSPSEV
GPR61	IAKTPALR	VHPMRYEVRMTLGL	SMFRVARVAAMQHGPLPTWMETPRQRSESLSSRSTMVTSSGAPQTTPHRTFGGGKAA	GELSKQFVCFFKPAPEEELRLPSREGSIEENFLQFLQGTGCPSESWVSRPLPSPKQEPPAVDFRIPGQIAEETSEFLEQQLTSDIIMSDSYLRPAASPRLES
GPR62	VLRTPGLR	VHPLRPGSRPP	GIFVVARRAALRPPRPARGSRLHSDSLDSRLSILPPLRPRLPGGKAA	LALGRLSRRALPGPVRACTPQAWHPRALLQCLQRPPEGPAVGPSEAPEQTPELAGGRSPAYQGPPESSLS
GPR63	VYQKAAMRSA	VQRQDKLNPYR	GILNTLRHNALRIHSYPEGICLSQASKLGLMSLQRPFQMSIDMGFKTRAF	DACLDMMPKSFKFLPQLPGHTKRRIRPSAVYVCGEHRTVV
GPR68	LYFGYLQIKARNE	AHPFRFHQFRTLKA	GILRAVRRSHGTQKSRKDQIQ	RDLARLRGACLAFLTCSRTGRAREAYPLGAPEASGKSGAQGEEPELLTKLHPAFQTPNSPGSGGFPTGRLA
GPR75	FFDPAFRKFRTN	LGKQPNRTASF	MIAQTLRKNAQVRKCPPVITVDASRPQPFMGVPVQGGGDPIQCAMPALYRNQNYNKLQHVQTRGYTKSPNQLVTPAASRLQLVSAINLSTAKDSKAV	RKVLWCLQYIGLGFFCCKQKTRLRAMGKGNLEVNRNKSSHHETNSAYMLSPKPQKKFVDQACGPSHSKESMVSPKISAGHQHCGQSSSTPINTRIEPYYSIYNSSPSQEESSPCNLQPVNSFGFANSYIAMHYHTTNDLVQEYDSTSAKQIPVPSV
GPR78	CAYSAELRTRA	GFPLRYAGRLRPRY	QVHRVARRHCQRMDTVTMKALALLADLHPSVRQRCLIQQKRRRHRAT	QVLAGMVHRLLKRTPRPASTHDSSLDVAGMVHQLLKRTPRPASTHNGSVDTENDSCLQQTH
GPR82	FLTKIGKKTS	MQKDSSQETTSCYEKIFYGHLLKKFRQPNF	SFVSHLRKIRTCTSIMEKDLTYSSVK	KTLYNLFTKSNSAHMQSYG
GPR83	IFKNQRMHSA	MHPLKPRISITK	RVAKKLWLCNMIGDVTTEQYFALRRKKKKTI	IELKALLSMCQRPPKPQEDRPPSPVPSFRVAWTEKNDGQRAPLANNLLPTSQLQSGKTDLSSVEPIVTMS
GPR85	LVKDKTLHRA	AHHRFYTKRLTFWT	KLIFFVHDRRKMKPVQFVAAVSQNWTFHGPGASGQAAANWLAGFGRGPTPPTLLGIRQNANTTGRRRLLVLDEFKMEKRIS	RCFSTTLLYCRKSRLPREPYCVI
GPR87	FFHIRNKTS	VKPFGDSRMYSITF	AISRYIHKSSRQFISQSSRKRKHN	RRLFKKSNIRTRSESIRSLQSVRRSEVRIYYDYTDV
GPR88	VSSFRKLQTT	RAPATYQALYQRRH	GIVRRVRVSVKRVS	RSVRSVLPGVGDAAAAAVAATAVPAVSQAQLGTRAAGQHW
GRPR	FCTVKSMRNV	VRPMDIQASHALMK	FIAKNLIQSAYNLPVEGNIHVKKQIESRKRLA	KQFNTQLLCCQPGLIIRSHSTGRSTTCMTSLKSTNPSVATFSLINGNICHERYV
HCAR1	FCFHMKTWKP	VHPHHAVNTISTRV	KIVWSLRRRQQLARQARMKKAT	KFYNKLKICSLKPKQPGHSKTQRPEEMPISNLGRRSCISVANSFQSQSDGQWDPHIVEWH
HCAR3	FCFHLKSWKS	VHPHHALNKISNWT	RIIWSLRQRQMDRHAKIKRAI	NFFSTLINRCLQRKITGEPDNNRSTSVELTGDPNKTRGAPEALIANSGEPWSPSYLGPTSNNHSKKGHCHQEPASLEKQLGCCIE
HCRTR1	VWRNHHMRTV	CHPLLFKSTARR	QIFRKLWGRQIPGTTSALVRNWKRPSDQLGDLEQGLSGEPQPRARAFLAEVKQMRARRKTA	EQFKAAFSCCLPGLGPCGSLKAPSPRSSASHKSLSLQSRCSISKISEHVVLTSVTTVLP
HCRTR2	VWKNHHMRTV	CHPLMFKSTAKR	QIFRKLWCRQIPGTSSVVQRKWKPLQPVSQPRGPGQPTKSRMSAVAAEIKQIRARRKTA	EEFKAAFSCCCLGVHHRQEDRLTRGRTSTESRKSLTTQISNFDNISKLSEQVVLTSISTLPAANGAGPLQNW
HRH1	VRSERKLHTV	QQPLRYLKYRTKTR	KIYKAVRQHCQHRELINRSLPSFSEIKLRPENPKGDAKKPGKESPWEVLKRKPKDAGGGSVLKSPSQTPKEMKSPVVFSQEDDREVDKLYCFPLDIVHMQAAAEGSSRDYVAVNRSHGQLKTDEQGLNTHGASEISEDQMLGDSQSFSRTDSDTTTETAPGKGKLRSGSNTGLDYIKFTWKRLRSHSRQYVSGLHMNRERKAA	KTFKRILHIRS
HRH2	VGLNRRLRNL	MDPLRYPVLVTPVR	RIFKVARDQAKRINHISSWKAATIREHKAT	TGYQQLFCCRLANRNSHKTSLRSNASQLSRTQSREPRQQEEKPLKLQVWSGTEVTAPQGATDR
HRH3	FVADSSLRTQ	TRAVSYRAQQGDTRR	SIYLNIQRRTRLRLDGAREAAGPEPPPEAQPSPPPPPGCWGCWQKGHGEAMPLHRYGVGEAAVGAEAGEATLGGGGGGGSVASPTSSSGSSSRGTERPRSLKRGSKPSASSASLEKRMKMVSQSFTQRFRLSRDRKVA	RAFTKLLCPQKLKIQPHSSLEHCWK
HRH4	FVVDKNLRHR	SNAVSYRTQHTGVLK	NIYWSLWKRDHLSRCQSHPGLTAVSSNICGHSFRGRLSSRRSLSASTEVPASFHSERQRRKSSLMFSSRTKMNSNTIASKMGSFSQSDSVALHQREHVELLRARRLA	KAFLKIFCIKKQPLPSQHSRSVSS
HTR1A	IALERSLQNV	TDPIDYVNKRTPRR	RIFRAARFRIRKTVKKVEKTGADTRHGASPAPQPKKSVNGESGSRNWRLGVESKAGGALCANGAVRQGDDGAALEVIEVHRVGNSKEHLPLPSEAGPTPCAPASFERKNERNAEAKRKMALARERKTV	NAFKKIIKCKFCRQ
HTR1B	VYRTRKLHTP	TDAVEYSAKRTPKR	RIYVEARSRILKQTPNRTGKRLTRAQLITDSPGSTSSVTSINSRVPDVPSESGSPVYVNQVKVRVSDALLEKKKLMAARERKAT	QAFHKLIRFKCTS
HTR1D	ILLTRKLHTP	TDALEYSKRRTAGH	RIYRAARNRILNPPSLYGKRFTTAHLITGSAGSSLCSLNSSLHEGHSHSAGSPLFFNHVKIKLADSALERKRISAARERKAT	QAFQKIVPFRKAS
HTR1E	IGTTKKLHQP	TNAIEYARKRTAKR	RIYHAAKSLYQKRGSSRHLSNRSTDSQNSFASCKLTQTFCVSDFSTSDPTTEFEKFHASIRIPPFDNDLDHPGERQQISSTRERKAA	LAFKKLIRCREHT
HTR1F	IIVTRKLHHP	TDAVEYARKRTPKH	KIYRAAKTLYHKRQASRIAKEEVNGQVLLESGEKSTKSVSTSYVLEKSLSDPSTDFDKIHSTVRSLRSEFKHEKSWRRQKISGTRERKAA	KAFQKLVRCRC
HTR2A	VSLEKKLQNA	QNPIHHSRFNSRTK	LTIKSLQKEATLCVSDLGTRAKLASFSFLPQSSLSSEKLFQRSIHREPGSYTGRRTMQSISNEQKAC	SAFSRYIQCQYKENKKPLQLILVNTIPALAYKSSQLQMGQKKNSKQDAKTTDNDCSMVALGKQHSEEASKDNSDGVNEKVSCV
HTR2B	VSLEKKLQYA	KKPIQANQYNSRAT	LTIHALQKKAYLVKNKPPQRLTWLTVSTVFQRDETPCSSPEKVAMLDGSRKDKALPNSGDETLMRRTSTIGKKSVQTISNEQRAS	DAFGRYITCNYRATKSVKTLRKRSSKIYFRNPMAENSKFFKKHGIRNGINPAMYQSPMRLRSSTIQSSSIILLDTLLLTENEGDKTEEQVSYV
HTR2C	VSMEKKLHNA	RNPIEHSRFNSRTK	LTIYVLRRQALMLLHGHTEEPPGLSLDFLKCCKRNTAEEENSANPNQDQNARRRKKKERRPRGTMQAINNERKAS	RAFSNYLRCNYKVEKKPPVRQIPRVAATALSGRELNVNIYRHTNEPVIEKASDNEPGIEMQVENLELPVNPSSVVSERISSV
HTR4	VCWDRQLRKI	CQPLVYRNKMTPLR	RIYVTAKEHAHQIQMLQRAGASSESRPQSADQHSTHRMRTETKAA	RAFLIILCCDDERYRRPSILGQTVPCSTTTINGSTHVLRDAVECGGQWESQCHPPATSPLVAAQPSDT
HTR5A	ILRVRTFHRV	TRHMEYTLRTRKCV	KIYKAAKFRVGSRKTNSVSPISEAVEVKDSAKQPQMVFTVRHATVTFQPEGDTWREQKEQRAA	SAFKNFFSRQH
HTR6	ICTQPALRNT	LSPLRYKLRMTPLR	RILLAARKQAVQVASLTTGMASQASETLQVPRTPRPGVESADSRRLATKHSRKALKAS	RALGRFLPCPRCPRERQASLASPSLRTSHSGPRPGLSLQQVLPLPLPPDSDSDSDAGSGGSSGLRLTAQLLLPGEATQDPPLPTRAAAAVNFFNIDPAEPELRPHPLGIPTN
HTR7	VCFVKKLRQP	TRPLTYPVRQNGKC	QIYKAARKSAAKHKFPGFPRVEPDSVIALNGIVKLQKEVEECANLSRLLKHERKNISIFKREQKAA	TTYRSLLQCQYRNINRKLSAAGMHEALKLAERPERPEFVLRACTRRVLLRPEKRPPVSVWVLQSPDHHNWLADKMLTTVEKKVMIHD
KISS1R	ICRHKPMRTV	VFPLRALHRRTPRL	AMLRHLGRVAVRPAPADSALQGQVLAERAGAVRAKVS	QAFRRVCPCAPRRPRRPRRPGPSDPAAPHAELLRLGSHPAPARAQKPGSSGLAARGLCVLGEDNAPL
LGR4	LHLHNNKIRSLSQHCFDGL	QFPNLTGTVHLESLTLTGTKISSI	CTSLPSSKLFIGLISVSNLFMGIYTGILTFLDAVSWGRFAEFGIWWETGSGCKVAGFLAVFSSESAIFLLMLATVERSLSAKDIMKNGKSNHLKQFRVA	EDWKLLKRRVTKKSGSVSVSISSQGGCLEQDFYYDCGMYSHLQGNLTVCDCCESFLLTKPVSCKHLIKSHSCPALAVASCQRPEGYWSDCGTQSAHSDYADEEDSFVSDSSDQVQACGRACFYQSRGFPLVRYAYNLPRVKD
LGR5	LHLHNNRIHSLGKKCFDGL	EFPDLTGTANLESLTLTGAQISSL	PLYISPIKLLIGVIAAVNMLTGVSSAVLAGVDAFTFGSFARHGAWWENGVGCHVIGFLSIFASESSVFLLTLAALERGFSVKYSAKFETKAPFSSLKVI	EDLVSLRKQTYVWTRSKHPSLMSINSDDVEKQSCDSTQALVTFTSSSITYDLPPSSVPSPAYPVTESCHLSSVAFVPCL
LGR6	LHLHNNRIQHLG	EFPDLKGTTSLEILTLTR	PVPLPPVKFVVGAIAGANTLTGISCGLLASVDALTFGQFSEYGARWETGLGCRATGFLAVLGSEASVLLLTLAAVQCSVSVSCVRAYGKSPSLGSVRAG	DDLRRLRPRAGDSGPLAYAAAGELEKSSCDSTQALVAFSDVDLILEASEAGRPPGLETYGFPSVTLISCQQPGAPRLEGSHCVEPEGNHFGNPQPSMDGELLLRAEGSTPAGGGLSGGGGFQPSGLAFASHV
LHCGR	LLTSRYKLTV	TYAIHLDQKLRLRH	KIYFAVRNPELMATNKDTKIA	RDFFLLLSKFGCCKRRAELYRRKDFSAYTSNCKNGFTGSNKPSQSTLKLSTLHCQGTALLDKTRYTEC
LPAR1	IYVNRRFHFP	FRMQLHTRMSNRR	HIFGYVRQRTMRMSRHSSGPRRNRDTMMSLL	ATFRQILCCQRSENPTGPTEGSDRSASSLNHTILAGVHSNDHSVV
LPAR2	IASNRRFHQP	MAVQLHSRLPRGR	RIFFYVRRRVQRMAEHVSCHPRYRETTLSLV	RTFRRLLCCACLRQSTRESVHYTSSAQGGASTRIMLPENGHPLMDSTL
LPAR3	VIKNRKFHFP	MRMRVHSNLTKKR	RIYVYVKRKTNVLSPHTSGSISRRRTPMKLM	GTMKKMICCFSQENPERRPSRIPSTVLSRSDTGSQYIEDSISQGAVCNKSTS
LPAR4	FCFRMKMRSE	VYPFRSRTIRTRRN	VVLRTLRKPATLSQIGTNKKKVL	KSFYINAHIRMESLFKTETPLTTKPSLPAIQEEVSDQTTNNGGELMLESTF
LPAR5	FLRALRVHSV	VHPLRLRHLRRPRV	RVFWTLARPDATQSQRRRKTV	NTLRGLGTPHRARTSATNGTRAALAQSERSAVTTDATRPDAASQGLLRPSDSHSLSSFTQCPQDSAL
LPAR6	FICVLKVRNE	VYPFKSKTLRTKRN	MVLKTLTKPVTLSRSKINKTKVL	NSIKMKNWSVRRSDFRFSEVHGAENFIQHNLQTLKSKIFDNESAA
LTB4R	ILKRMQKRSV	ARPFVSQKLRTKAM	DIGRRLQARRFRRSRRTG	SAGVGFVAKLLEGTGSEASSTRRGGSLGQTARSGPAALEPGPSESLTASSPLKLNELN
LTB4R2	LAGWRPARGRPL	TRPFLAPRLRSPAL	VTLARLRGARWGSGRHGARVG	RAGPRFLTRLFEGSGEARGGGRSREGTMELRTTPQLKVVGQGRGNGDPGGGMEKDGPEWDL
MAS1	LCFRMRRNP	LYPIWYRCHRPKYQ	LVVKIRKNTWASHSSKLY	KRFKESLKVVLTRAFKDEMQPRRQKDNCNTVTVETVV
MAS1L	LCCGATNP	LFPIWYRCHRPKYT	LLIRFLCCSQQQKATRVY	KRLKESLRVILQRALADKPEVGRNKKAAGIDPMEQPHSTQHVENLLPREHRVDVET
MC1R	IAKNRNLHSP	FYALRYHSIVTLPR	QGIARLHKRQRPVHQGFGLKGA	RTLKEVLTCSW
MC2R	VFKNKNLQAP	FHALRYHSIVTMRR	RKISTLPRANMKGA	DAFKKMIFCSRYW
MC3R	VVRNGNLHSP	FYALRYHSIMTVRK	KRIAALPPADGVAPQQHSCMKGA	NTFREILCGCNGMNLG
MC4R	IAKNKNLHSP	FYALQYHNIMTVKR	KRIAVLPGTGAIRQGANMKGA	KTFKEIICCYPLGGLCDLSSRY
MC5R	IVKNKNLHSP	FYALRYHHIMTARR	KRIAALPGASSARQRTSMQGA	KTFKEIICCRGFRIACSFPRRD
MCHR1	VVKKSKLHWCNNV	VHPISSTKFRKPSV	RILQRMTSSVAPASQRSIRLRTKRVT	KRLVLSVKPAAQGQLRAVSNAQTADEERTESKGT
MCHR2	IIRSRKKTV	VQPFRLTRWRTRYK	LILCYTWEMYQQNKDARCCNPSVPKQRVMKLT	KRLPQIQRRATEKEINNMGNTLKSHF
MLNR	IGRYRDMRTT	CRPLRARVLVTRRR	LIGRELWSSRRPLRGPAASGRERGHRQTV	AAAFKLLLARKSRPRGFHRSRDTAGEVAGDTGGDTVGYTETSANVKTMG
MRGPRD	LGFRMHRNP	LFPIWFKCHRPRHL	LFVWVRRSSQQWRRQPTRLF	RSHRLPTRSLGTVLQQALREEPELEGGETPTVGTNEMGA
MRGPRE	LSSNVYRNP	LFPAWYSCRRPRHL	LLLRVERGPQRPPPRGFP	RRLPLRLVLQRALGDEAELGAVRETSRRGLVDIAA
MRGPRF	FGFSIKRNP	IFPAWYWRRRPKRL	LILHVECRARRRQRSAKLN	QRLWEPLRVVFQRALRDGAELGEAGGSTPNTVTMEMQCPPGNAS
MRGPRG	LGFRIKKGP	LFPACYQGCRPRHA	VLFVWVTCCSTRPRPRLY	EPLRSVLRRALGEGAELGARGQSLPMGLL
MRGPRX1	LGCRMRRNA	LWPIWYRCHRPTHL	LLIRILCGSRKIPLTRLY	QRQNRQNLKLVLQRALQDASEVDEGGGQLPEEILELSGSRLEQ
MRGPRX2	LGFRMRRNA	LWPIWYRCRRPRHL	LLVRILCGSRGLPLTRLY	KQWRLQQPILKLALQRALQDIAEVDHSEGCFRQGTPEMSRSSLV
MRGPRX3	LGCRMRRNA	LWPIWYHCRRPRYL	LLVRILCGSRKMPLTRLY	QRQNRQNLKLVLQRALQDTPEVDEGGGWLPQETLELSGSRLEQ
MRGPRX4	LGYRMRRNA	LWPIWYRCRRPTHL	LLVRILCGSRKMPLTRLY	QRQNRQNLKLVLQRALQDKPEVDKGEGQLPEESLELSGSRLGP
MTNR1A	VYRNKKLRNA	CHSLKYDKLYSSKN	RIWILVLQVRQRVKPDRKPKLKPQDFRNF	KEYRRIIVSLCTARVFFVDSSNDVADRVKWKPSPLMTNNNVVKVDSV
MTNR1B	VLRNRKLRNA	CHSMAYHRIYRRWH	RIWVLVLQARRKAKPESRLCLKPSDLRSF	REYKRILLALWNPRHCIQDASKGSHAEGLQSPAPPIIGVQHQADAL
NMBR	FITNSAMRSV	VNPMDMQTSGALLR	HIAKTLIKSAHNLPGEYNEHTKKQMETRKRLA	RHFNSQLCCGRKSYQERGTSYLLSSSAVRMTSLKSNAKNMVTNSVLLNGHSMKQEMAL
NMUR1	ILRHKAMRTP	VHPLQARSMVTRAH	LIGLRLRRERLLLMQEAKGRGSAAARSRYTCRLQQHDRGRRQVT	ETFQEALCLGACCHRLRPRHSSHSLSRMTTGSTLCDVGSLGSWVHPLAGNDGPEAQQETDPS
NMUR2	ILQHQAMKTP	LHPFRAKLQSTRRR	LMALRLKKDKSLEADEGNANIQRPCRKSVN	AAFQNVISSFHKQWHSQHDPQLPPAQRNIFLTECHFVELTEDIGPQFPCQSSMHNSHLPAALSSEQMSRTNYQSFHFNKT
NPBWR1	LLRAPRMKTV	LATAESRRVAGRTY	TLLCRLHAMRLDSHAKALERAKKRVT	RNLRQLITCRAAA
NPBWR2	ILRAPKMKTV	LATVRSRHMPWRTYRG	DLLRRLRAVRLRSGAKALGKARRKVT	KNFRSILRC
NPFFR1	VLKNRHMHTV	VHPFREKLTLRK	RIARKLCQAPGPAPGGEEAADPRASRRRARVV	RGFQAAFRARLCPRPSGSHKEAYSERPGGLLHRRVFVVVRPSDSGLPSESGPSSGAPRPGRLPLRNGRVAHHGLPREGPGCSHLPLTIPAWDI
NPFFR2	VMRNKHMHTV	VYPFKPKLTIKT	RIGISLFRAAVPHTGRKNQEQWHVVSRKKQKII	RGFQEAFQLQLCQKRAKPMEAYALKAKSHVLINTSNQLVQESTFQNPHGETLLYRKSAEKPQQELVMEELKETTNSSEI
NPSR1	TWRRKKKSR	VYPMKFLQGEKQ	IVIRTIWIKSKTYETVISNCSDGKLCSSYNRGLISKAKIKAI	SISFPCREQRSQDSRMTFRERTERHEMQILSKPEFI
NPY1R	ILKQKEMRNV	INPRGWRPNNRH	KIYIRLKRRNNMMDKMRDNKYRSSETKRIN	RDLQFFFNFCDFRSRDDDYETIAMSTMHTDVSKTSLKQASPVAFKKINNNDDNEKI
NPY2R	VIKFKSMRTV	VYHLESKISKRI	RIWSKLKNHVSPGAANDHYHQRRQKTT	KAFLSAFRCEQRLDAIHSEVSVTFKAKKNLEVRKNSGPNDSFTEATNV
NPY4R	VRQKEKANV	INPTGWKPSISQ	RIYRRLQRQGRVFHKGTYSLRAGHMKQVN	KEIKALVLTCQQSAPLEESEHLPLSTVHTEVSKGSLRLSGRSNPI
NPY5R	LMKKRNQKTT	KHPISNNLTANH	SVCRSISCGLSNKENRLEENEMINLTLHPSKKSGPQVKLSGSHKWSYSFIKKHRRRYSKKTACVLPAPERPSQENHSRILPENFGSVRSQLSSSSKFIPGVPTCFEIKPEENSDVHELRVKRSVTRIKKRSRSVF	ADLVSLIHCLHM
NPY6R	FKKQRKAQNF	VNPRGWKPSVTH	KIVICLRRRNAKVDKKKENEGRLNENKRIN	RC
NTSR1	LARKKSLQSLQST	CHPFKAKTLMSRSR	IIANKLTVMVRQAAEQGQVCTVGGEHSTFSMAIEPGRVQALRHGV	HIFLATLACLCPVWRRRRKRPAFSRKADSVSSNHTLSSNATRETLY
NTSR2	VLKARAGRAGR	CQPLRARSLLTPRR	VTVSHLLALCSQVPSTSTPGSSTPSRLELLSEEGLLSFIVWKKTFIQGGQVSLVRHKDVRRIRSLQRSV	KLFLEAVSSLCGEHHPMKRLPPKPQSPTLMDTASGFGDPPETRT
OPN3	YYKFQRLRTP	VHARVINFSW	HILYSIRMLRCVEDLQTIQVIKILKYEKKLA	RSLLQLLCLRLLRCQRPAKDLPAAGSEMQIRPIVMSQKDGDRPKKKVTFNSSSIIFIITSDESLSVDDSDKTNGSKVDVIQVRPL
OPN4	FCRSRSLRTP	TRPLATFGVASKRR	FIFRAIRETGRALQTFGACKGNGESLWQRQRLQSECKMA	VAIAQHLPCLGVLLGVSRRHSRPYPSYRSTHRSTLTSHTSNLSWISIRRRQESLGSESEVGWTHMEAAAVWGAAQQANGRSLYGQGLEDLEAKAPPRPQGHEAETPGKTKGLIPSQDPRM
OPN5	SSRRKKKLRP	CYLSYGVWLKRKH	KIIAKVKSSSKEVAHFDSRIHSSHVLEMKLT	KFACCQTGGLKATKKKSLEGFRLHTVTTVRKSSAVLEIHEEWE
OPRD1	IVRYTKMKTA	CHPVKALDFRTPAK	LMLLRLRSVRLLSGSKEKDRSLRRIT	RCFRQLCRKPCGRPDPSSFSRAREATARERVTACTPSDGPGGGAAA
OPRK1	IIRYTKMKTA	CHPVKALDFRTPLK	LMILRLKSVRLLSGSREKDRNLRRIT	RCFRDFCFPLKMRMERQSTSRVRNTVQDPAYLRDIDGMNKPV
OPRL1	ILRHTKMKTA	CHPIRALDVRTSSK	LMIRRLRGVRLLSGSREKDRNLRRIT	ACFRKFCCASALRRDVQVSDRVRSIAKDVALACKTSETVPRPA
OPRM1	IVRYTKMKTA	CHPVKALDFRTPRN	LMILRLKSVRMLSGSKEKDRNLRRIT	RCFREFCIPTSSNIEQQNSTRIRQNTRDHPSTANTVDRTNHQLENLEAETAPLP
OXER1	FCIHTRPWTS	VQPHHVLSRASVGA	SIGLTIRNRGLGGQAGPQRAM	HQSRALLGLTRGRQGPVSDESSYQPSRQWRYREASRKAEAIGKLKVQGEVSLEKEGSSQG
OXGR1	YIFKMRPWKS	IHPMSCFSIHKTRC	TIIHTLTHGLQTDSCLKQKAR	QAVCSTVRCKVSGNLEQAKKISYSNNP
OXTR	LRTTRQKHSR	CQPLRSLRRRT	LISFKIWQNLRLKTAAAAAAEAPEGAAAGDGGRVALARVSSVKLISKAKIRTV	ELVQRFLCCSASYLKGRRLGETSASKKSNSSSFVLSHRSSSQRSCSQPSTA
P2RY1	FVFHMKPWSG	VYPLKSLGRLKKKN	LIVRALIYKDLDNSPLRRKSI	RRLSRATRKASRRSEANLQSKSEDMTLNILPEFKQNGDTSL
P2RY10	LCRFISKKNK	LKPFRARDWKRRYD	KTTISLRQPPMAFQGISERQKAL	DQLSRHGSSVTRSRLMSKESGSSMIG
P2RY11	FSIRKQRPWHP	VHPFFARSHLRPKH	ALGRAVLRSPGMTVAEKLRVA	SLGCCCRHCPGYRDSWNPEDAKSTGQALPLNATAAPKPSEPQSRELSQ
P2RY12	FFQIRSKSN	TRPFKTSNPKNLLG	LITKELYRSYVRTRGVGKVPRKKVN	NSLISMLKCPNSATSLSQDNRKKEQDGGDPNEETPM
P2RY13	FVHIPSSSTF	IRPLRNIFLKKPVF	VIAKKVYDSYRKSKSKDRKNNKKLE	EKLPCMQGRKTTASSQENHSSQTDNITLG
P2RY14	FFYVPSSKS	VKPLWTSFIQSVSY	AITKKIFKSHLKSSRNSTSVKKKSS	EILCKKLHIPLKAQNDLDISRIKRGNTTLESTDTL
P2RY2	FLCRLKTWNA	LRPLRSLRWGRARY	LMARRLLKPAYGTSGGLPRAKRKSV	RDAKPPTGPSPATPARRRLGLRRSDRTDMQRIEDVLGSSEDSRRTESTPAGSENTKDIRL
P2RY4	FIFRLRPWDA	CHPLRALRWGRPRL	LMARRLYQPLPGSAQSSSRLRSL	RQLRQLCGGGKPQPRTAASSLALVSLPEDSSCRWAATPQDSSCSTPRADRL
P2RY6	ICTSRRALTR	CHPLAPWHKRGGRR	LLACRLCRQDGPAEPVAQERRGKAA	RRPHELLQKLTAKWQRQGR
P2RY8	LCRRMGPRSP	LYPLSSKRWRRRRY	ATILKLLRTEEAHGREQRRRAV	LRLREYLGCRRVPRDTLDTRRESLFSARTTSVRSEAGAHPEGMEGATRPGLQRQESVF
PRLHR	IARVRRLHNV	VHPLRRRISLRL	RVSVKLRNRVVPGCVTQSQADWDRARRRRTF	EELRKLLVAWPRKIAPHGQNMTVSVVI
PROKR1	LVRYKKLRNL	VHPLRPRMKCQT	RISRELWFKAVPGFQTEQIRKRLRCRRKTV	KYFKKIMLLHWKASYNGGKSSADLDLKTIGMPATEEVDCIRLK
PROKR2	LTRYKKLRNL	VHPLKPRMNYQT	RISRELWFKAVPGFQTEQIRKRLRCRRKTV	KYFKKMMLLHWRPSQRGSKSSADLDLRTNGVPTTEEVDCIRLK
PTAFR	FARLYPCKKFNE	TRPIKTAQANTRKR	VIIRTLLMQPVQQQRNAEVKRRAL	KHLTEKFYSMRSSRKCSRATTDTVTEVVVPFNQIPGNSLKN
PTGDR	LARSGLGWCSRRP	GHPFFYRRHITLRL	RNLYAMHRRLQRHPRSCTRDCAEPRADGREASPQPLEELDHL	IFFHKIFIRPLRYRSRCSNSTNMESSL
PTGDR2	VGCRMRQTV	VRPVWAQNHRTVAA	AVSLRLQHRGRRRPGRFV	RKLRRSLRTVLESVLVDDSELGGAGSSRRRRTSSTARSASPLALCSRPEEPRGPARLLGWLLGSCAASPQTGPLNRALSSTSS
PTGER1	LAQAAGRLRRRRSAAT	TRPLLHAARVSVAR	ALLRARWRRRSRRPPPASGPDSRRRWGAHGPRSASASSASSIASASTFFGGSRSSGSARRARAHDVEMV	RQLLRLLPPRAGAKGGPAGLGLTPSAWEASSLRSSRHSGLSHF
PTGER2	LARRWRGDVGCSAGRRSSLSL	GHPYFYQRRVSRSG	LNLIRMHRRSRRSRCGPSLGSGRGGPGARRRGERVSMAEETDHL	RLMRSVLCCRISLRTQDATQTSCSTQSDASKQADL
PTGER3	VSRSYRRRESKR	RAPHWYASHMKTRA	ATIKALVSRCRAKATASQSSAQWGRITTETA	ILLRKFCQIRYHTNNYASSSTSLPCQCSSTLMWSDHLER
PTGER4	LCKSRKEQKE	NHAYFYSHYVDKRL	RMHRQFMRRTSLGTEQHHAAAAASVASRGHPAASPALPRLSDFRRRRSFRRIAGAEIQMV	KAIEKIKCLFCRIGGSRRERSGQHCSDSQRTSSAMSGHSRSFISRELKEISSTSQTLLPDLSLPDLSENGLGGRNLLPGVPGMGLAQEDTTSLRTLRISETSDSSQGQDSESVLLVDEAGGSGRAGPAPKGSSLQVTFPSETLNLSEKCI
PTGFR	LMKAYQRFRQKS	TKPIFHSTKITSKH	TLLRVKFKSQQHRQGRSHHLEMV	KNLYKLASQCCGVHVISLHIWELSSIKNSLKVAAISESPVAEKSAST
PTGIR	LSARRPAR	SHPYLYAQLDGPRC	LSLCRMYRQQKRHQGSLGPRPRTGEDEVDHL	QRLKLWVCCLCLGPAHGDSQTPLSQLASGRRDPRAPSAPVGKEGSCVPLSAWGEGQVEPLPPTQQSSGSAVGTSSKAEASVACSLC
QRFPR	VTRSKAMRTV	VHPFKMKWQYTNRR	KIGYELWIKKRVGDGSVLRTIHGKEMSKIARKKKRAV	KNVLSAVCYCIVNKTFSPAQRHGNSGITMMRKKAKFSLRENPVEETKGEAFSDGNIEVKLCEQTEEKKKLKRHLALFRSELAENSPLDSGH
RXFP1	VSAVTCFGNIFVICMRPYIRSE	VYPFRCVRPGKCR	SMFYSVHQSAITATEIRNQVKKEMILA	EMIHRFWYNYRQRKSMDSKGQKTYAPSFIWVEMWPLQEMPPELMKPDLFTYPCEMSLISQSTRLNSYS
RXFP2	RSFIKAENTT	VFPFSNIRPGKRQ	TMFCSIQKTALQTTEVRNCFGREVAVA	DKLKQLLHKHQRKSIFKIKKKSLSTSIVWIEDSSSLKLGVLNKITLGDSIMKPVS
RXFP3	MKSMQGWRKSS	ASALKSHRTRGHGR	LLVRFIADRRAAGTKGGAAVAGGRPTGASARRLSKVT	KALKSLLWRIASPSITSMRPFTATTKPEHEDQGLQAPAPPHAAAEPDLLYYPPGVVVYSGGRYDLLPSSSAY
RXFP4	LSNCARRAPGPP	AMAAGPGTHLSLFW	LLLAFLQRRQRRRQDSRVVA	QALAGTFRDLRLRLWPQGGGWVQQVALKQVGRRWVASNPRESRPSTLLTNLDRGTPG
S1PR1	IWKTKKFHRP	LKMKLHNGSNNFR	RIYSLVRTRSRRLTFRKNISKASRSSEKSLALL	RAFIRIMSCCKCPSGDSAGKFKRPIIAGMEFSRSKSDNSSHPQKDEGDNPETIMSSGNVNSSS
S1PR2	VARNSKFHSA	AKVKLYGSDKSCR	RIYCVVRSSHADMAAPQTLALL	REVLRPLQCWRPGVGVQGRRRGGTPGHHLLPLRSSSSLERGMHMPTSPTFLEGNTVV
S1PR3	IWKNNKFHNR	IKMRPYDANKRHR	RIYFLVKSSSRKVANHNNSERSMALL	RAFFRLVCNCLVRGRGARASPIQPALDPSRSKSSSSNNSSHSPKVKEDLPHTAPSSCIMDKNAALQNGIFCN
S1PR4	ITSHMRSRRW	VRPVAESGATKTSR	AIFRLVQASGQKAPRPAARRKARRLL	RAVLSFLCCGCLRLGMRGPGDCLARAVEAHSGASTTDSSLRPRDSFRGSRSLSFRMREPLSSISSVRSI
S1PR5	LGRHPRFHAP	ARRGPAPVSSRGR	RIYCQVRANARRLPARPGTAGTTSTRARRKPRSLALL	HALLRLVCCGRHSCGRDPSGSQQSASAAEASGGLRRCLPPGLDGSFSGSERSSPQRDGLDTSGSTGSPGAPTAARTLVSEPAAD
SSTR1	ILRYAKMKTA	VHPIKAARYRRPTV	LIIAKMRMVALKAGWQQRKRSERKIT	RSFQRILCLSWMDNAAEEPVDYYATALKSRAYSVEDFQPENLESGGVFRNGTCTSRITTL
SSTR2	ILRYAKMKTI	VHPIKSAKWRRPRT	FIIIKVKSSGIRVGSSKRKKSEKKVT	KSFQNVLCLVKVSGTDDGERSDSKQDKSRLNETTETQRTLLNGDLQTSI
SSTR3	VLRHTASPSV	VHPTRSARWRTAPV	LIVVKVRSAGRRVWAPSCQRRRRSERRVT	QGFRRVLLRPSRRVRSQEPTVGPPEKTEEEDEEEEDGEESREGGKGKEMNGRVSQITQPGTSGQERPPSRVASKEQQLLPQEASTGEKSSTMRISYL
SSTR4	ILRYAKMKTA	VHPLRAATYRRPSV	LIVGKMRAVALRAGWQQRRRSEKKIT	RFFQRVLCLRCCLLEGAGGAEEEPLDYYATALKSKGGAGCMCPPLPCQQEALQPEPGRKRIPLTRTTTF
SSTR5	VLRFAKMKTV	VHPLSSARWRRPRV	LIVVKVRAAGVRVGCVRRRSERKVT	QSFQKVLCLRKGSGAKDADATEPRPDRIRQQQEATPPAHRAAANGLMQTSKL
SUCNR1	YIFSLKNWNS	KYPFREHLLQKKEF	KIALFLKQRNRQVATALPLEKPL	DMLMNQLRHNFKSLTSFSRWAHELLLSFREK
TAAR1	ISHFKQLHTP	CDPLRYKAKMNILV	RIYLIAKEQARLISDANQKLQIGLEMKNGISQSKERKAV	KALKMMLFGKIFQKDSSRCKLFLELSS
TAAR2	ISYFKQLHTP	CYPLLYSTKITIPV	KIFAVSRKHAHAINNLRENQNNQVKKDKKAA	RALKYILLGKIFSSCFHNTILCMQKESE
TAAR3	ISHFKQLHSP	CYPLHYTTKMTNST	KIFIVSKQHARVISHVPENTKGAVKKHLSKKKDRKAA	KAFKYIVSGKIFSSHSETANLFPEAH
TAAR5	VSYFKALHTP	CDPLLYPSKFTVRV	KIFVVATRQAQQITTLSKSLAGAAKHERKAA	KALKLTLSQKVFSPQTRTVDLYQE
TAAR6	ILHFKQLHSP	TDPLVYPTKFTVSV	NIFLVARRQAKKIENTGSKTESSSESYKARVARRERKAA	KAIKVIVTGQVLKNSSATMNLFSEHI
TAAR8	VLHFKQLHSP	TDPLVYATKFTVSV	KIFLIAKQQAIKIETTSSKVESSSESYKIRVAKRERKAA	KAIKLILSGDVLKASSSTISLFLE
TAAR9	ILHFKQLHTP	TDPLTYPTKFTVSV	KIFLVAKHQARKIESTASQAQSSSESYKERVAKRERKAA	KAIKLIVSGKVLRTDSSTTNLFSEEVETD
TACR1	ILAHKRMRTV	IHPLQPRLSATA	VVGITLWASEIPGDSSDRYHEQVSAKRKVV	LGFKHAFRCCPFISAGDYEGLEMKSTRYLQTQGSVYKVSRLETTISTVVGAHEEEPEDGPKATPSSLDLTSNCSSRSDSKTMTESFSFSSNVLS
TACR2	ILAHRRMRTV	VHPFQPRLSAPST	VIGLTLWRRAVPGHQAHGANLRHLQAMKKFV	SGFRLAFRCCPWVTPTKEDKLELTPTTSLSTRVNRCHTKETLFMAGDTAPSEATSGEAGRPQDGSGLWFGYGLLAPTKTHVEI
TACR3	ILAHKRMRTV	IDPLKPRLSATA	IVGITLWGGEIPGDTCDKYHEQLKAKRKVV	AGFKRAFRWCPFIKVSSYDELELKTTRFHPNRQSSMYTVTRMESMTVVFDPNDADTTRSSRKKRATPRDPSFNGCSRRNSKSASATSSFISSPYTSVDEYS
TBXA2R	LAGARQGGSHTRSS	TRPFSRPAVASQRR	TLCHVYHGQEAAQQRPRDSEVEMM	AVLRRLQPRLSTRPRSLSLQPQLTQRSGLQ
TRHR	VMRTKHMRTP	CHPIKAQFLCTFSR	FIARILFLNPIPSDPKENSKTWKNDSTHQNTNLNVNTSNRCFNSTVSSRKQVT	AAFRKLCNCKQKPTEKPANYSVALNYSVIKESDHFSTELDDITVTDTYLSATKVSFDDTCLASEVSFSQS
TSHR	LLTSHYKLNV	TFAMRLDRKIRLRH	KIYITVRNPQYNPGDKDTKIA	RDVFILLSKFGICKRQAQAYRGQRVPPKNSTDIQVQKVTHDMRQGLHNMEDVYELIENSHLTPKKQGQISEEYMQTVL
UTS2R	TCRSLRAVAS	LRPLDTVQRPKGY	RLARAYRRSQRASFKRARRPGARAL	DHLRGRVRGPGSGGGRGPVPSLQPRARFQRCSGRSLSSCSPQPTDSLVLAPAAPARPAPEGPRAPA
XCR1	LVKYESLESL	VSPLSTLRVPTLRC	EILRTLFRSRSKRRHRTV	THLKHVLRQFWFCRLQAPSPASIPHSPGAFAYEGASFY
