# Supplementary material for: Chimeric GPCRs mimic distinct signaling pathways and modulate microglia responses
Source: Nat Commun. 2022 Aug 15;13:4728. doi: 10.1038/s41467-022-32390-1 (PMC9378622; doi:10.1038/s41467-022-32390-1)
Supplement: Supplementary file 5 — Supplementary Data 2 [file 41467_2022_32390_MOESM5_ESM.xlsx]

## Sheet: Abbreviations
Comparisons
None-transduced	Untreated (baseline) vs. IFNγ/IL1β alone
	IFNγ/IL1β alone (baseline) vs. IFNγ/IL1β + LB
	IFNγ/IL1β alone (baseline) vs. IFNγ/IL1β + CNO
DREADD-β2AR	IFNγ/IL1β alone (baseline) vs. IFNγ/IL1β + CNO
DREADD-GPR65	IFNγ/IL1β alone (baseline) vs. IFNγ/IL1β + CNO
DREADD-GPR109A	IFNγ/IL1β alone (baseline) vs. IFNγ/IL1β + CNO
Abbreviation	Definition
Gene	Gene name
Cell_line	HMC3 cell line
Comparison	Statistical comparison between the indicated treatments
baseMean	Average counts
log2FoldChange	log2-transformed fold change in the respective comparison (in relation to baseline)
lfcSE	Standard error of the log2-transformed fold change
stat	Wald test statistic
pvalue	P-value before adjustment
padj	P-value after "Benjamini-Hochberg" adjustment with an alpha of 0.1
Dir	Indicates up- or downregulation in the respective comparison
Gene clusters
Hierarchical clustering across all differentially expressed genes that were identified in the following comparisons:
None-transduced	Untreated (baseline) vs. IFNγ/IL1β alone
DREADD-β2AR	IFNγ/IL1β alone (baseline) vs. IFNγ/IL1β + CNO
DREADD-GPR65	IFNγ/IL1β alone (baseline) vs. IFNγ/IL1β + CNO
Interpretation of clusters:
Gene cluster 1	Intermediately upregulated with GPCR stimulation compared to IFNγ/IL1β alone
Gene cluster 2	Downregulated compared to IFNγ/IL1β alone
Gene cluster 3	Strongly upregulated compared to IFNγ/IL1β alone
Gene cluster A	Upregulated upon CNO stiumulation of DREADD-β2AR but not DREADD-GPR65
Gene cluster B	Upregulated upon CNO stiumulation of both DREADD-β2AR and DREADD-GPR65
Gene cluster C	Downregulated upon CNO stiumulation of DREADD-β2AR but not DREADD-GPR65
Gene cluster D	Downregulated upon CNO stiumulation of both DREADD-β2AR and DREADD-GPR65
Gene cluster E	Strongly upregulated upon CNO stiumulation of both DREADD-β2AR and DREADD-GPR65

## Sheet: Genes in order (Fig.9g)
Gene	Gene cluster
VCAM1	2
SCARF1	2
PCDHGA10	2
F2RL1	2
PLXNA2	2
SERPINB7	2
EPHA2	2
LIF	2
SLC28A3	2
EMP1	2
HHIP	2
PDGFB	2
NIPAL4	2
SERPINE1	2
KANK1	2
LOXL1-AS1	2
PDZD2	2
LINC01003	2
SLC41A2	2
FBXL2	2
LTBP2	2
CCL11	2
MTSS1	2
LTB	2
NR2F1-AS1	2
ANGPTL4	2
CCDC81	2
RGS7	2
TBC1D2	2
PADI1	2
HDAC9	2
NAV3	2
ELK3	2
SMURF2	2
DPF3	2
HMGA2	2
WNK4	2
LOC100129940	2
SPOCD1	2
RGS4	2
TRIM55	2
SPRY4	2
LOC102724434	2
HAS2	2
F3	2
FGF5	2
HOPX	2
SGCD	2
KBTBD8	2
SCARF2	2
FLT1	2
SH3RF2	2
SCHIP1	2
ETS1	2
EVA1A	2
CYP24A1	2
ADAMTS12	2
XKR9	2
RN7SL2	2
TNF	2
MIR503HG	2
CPNE5	2
EGR1	2
KRTAP4-9	2
MYEOV	2
XIRP1	2
ANKRD1	2
KRTAP2-3	2
H3F3A	1
TGIF2-C20orf24	1
KCTD18	1
MIR1244-1	1
SIK1	1
LOC728554	1
IL6	1
OAF	1
JHDM1D-AS1	1
LINC00969	1
ACSS1	1
APOL3	1
CFB	1
CCDC85A	1
TNFSF10	1
ONECUT2	1
ZNF747	1
REP15	1
ADAM12	1
TLR3	1
KITLG	1
CD200	1
ZNF436	1
LRIG1	1
TNFRSF11B	1
AQP3	1
SNAI1	1
ID4	1
ACTRT3	1
MLPH	1
FAS	1
ARRDC3	1
BCL7A	1
IL15	1
HKDC1	1
CD74	1
WFDC21P	1
CBWD3	1
C17orf100	1
PAG1	1
TRPC4	1
SNAP25	1
FIBCD1	1
ISG20	1
ZDHHC14	1
BTN3A3	1
SLIT2	1
EPHA5	1
IDO1	1
FBXO10	1
IFI27	1
MYPN	1
TFAP2A-AS1	1
HLA-DRA	1
FLRT2	1
LOC653513	1
TVP23A	1
LYPD1	1
NCKAP5	1
RUNX3	1
RAB42	1
CSF2RB	1
ELAVL2	1
HES1	1
KIAA1217	1
C15orf48	1
PRKCE	1
EPAS1	1
SLC7A5	1
HIVEP3	1
NR4A1	1
CTIF	1
SYNPO	1
EBF1	1
SUCLG2-AS1	1
FAT4	1
PMEPA1	1
SMAD6	1
CREM	1
IGFN1	1
METRNL	1
STAMBPL1	1
DNER	1
GBP2	1
ATOH8	1
CD24	1
TFPI2	1
IL11	1
PPAP2B	1
DDIT4	1
KIAA1644	1
ELF3	1
GPRC5A	1
ADARB1	1
GABARAPL1	1
AKAP12	1
WDR66	1
DAW1	1
GNG4	1
RGS2	1
SCG2	1
MAP2K6	1
SAA2	1
LRRC4C	1
ELOVL7	1
NFATC1	1
CHMP1B	1
GREM1	1
WNT10B	1
NFATC2	1
CCL20	1
CRISPLD2	1
FAM167A	1
PID1	1
STC1	1
EDN2	1
LINC00673	1
GPRC5C	1
FAM49A	1
IGFBP4	1
AVPI1	1
PDE4D	1
ANXA10	1
C11orf96	1
SPTLC3	1
CITED4	1
ARHGAP6	1
CSGALNACT1	3
SMOC1	3
CDKN1C	3
NPTX1	3
SLC7A8	3
PDE7B	3
LINC00473	3
NR4A2	3
NHS	3
TM4SF1	3
NR4A3	3
DIO2	3
PDE3A	3
PTGES	3
C8orf31	3

## Sheet: Genes in order (Fig.S16a)
Gene	Cluster
CCL11	D
LOC102724434	D
NR2F1-AS1	D
SPRY4	D
HOPX	D
RGS4	D
TRIM55	D
HAS2	D
EMP1	D
SLC28A3	D
SERPINE1	D
SPOCD1	D
F3	D
NIPAL4	D
CCDC81	D
PADI1	D
RGS7	D
SGCD	D
LTB	D
MTSS1	D
TBC1D2	D
WNK4	D
DPF3	D
PDGFB	D
KANK1	D
PDZD2	D
HMGA2	D
LOC100129940	D
HDAC9	D
HHIP	D
SMURF2	D
ELK3	D
NAV3	D
MIR503HG	D
CPNE5	D
EGR1	D
VCAM1	D
KRTAP4-9	D
XIRP1	D
KRTAP2-3	D
MYEOV	D
ANGPTL4	D
ANKRD1	D
FGF5	D
H3F3A	C
SCARF1	C
TGIF2-C20orf24	C
PCDHGA10	C
RN7SL2	C
FBXL2	C
TRPC4	C
F2RL1	C
SERPINB7	C
TNF	C
CYP24A1	C
KBTBD8	C
LINC01003	C
SCARF2	C
SLC41A2	C
FLT1	C
SH3RF2	C
ADAMTS12	C
XKR9	C
EPHA2	C
LIF	C
PLXNA2	C
LTBP2	C
LOXL1-AS1	C
SCHIP1	C
ETS1	C
EVA1A	C
LINC00969	A
CBWD3	A
PAG1	A
FBXO10	A
SLIT2	A
CFB	A
C17orf100	A
LOC653513	A
TFAP2A-AS1	A
REP15	A
GBP2	A
IFI27	A
JHDM1D-AS1	A
OAF	A
ACSS1	A
APOL3	A
IL11	B
PPAP2B	B
AVPI1	B
CD24	B
TFPI2	B
C11orf96	B
LYPD1	B
MYPN	B
ANXA10	B
NCKAP5	B
HKDC1	B
CD74	B
IDO1	B
CCDC85A	B
EPHA5	B
ACTRT3	B
STAMBPL1	B
SUCLG2-AS1	B
ADAM12	B
TLR3	B
TVP23A	B
ONECUT2	B
ZNF747	B
DDIT4	B
PMEPA1	B
FAS	B
ADARB1	B
GABARAPL1	B
SYNPO	B
EBF1	B
CREM	B
FAT4	B
TNFSF10	B
DNER	B
IGFN1	B
ATOH8	B
GNG4	B
PDE4D	B
GPRC5C	B
IGFBP4	B
HLA-DRA	B
PTGES	B
CCL20	B
CRISPLD2	B
NFATC2	B
RGS2	B
SCG2	B
SPTLC3	B
RUNX3	B
AKAP12	B
KIAA1644	B
NR4A1	B
ID4	B
MAP2K6	B
LINC00673	B
EDN2	B
FAM49A	B
WNT10B	B
CHMP1B	B
FAM167A	B
PID1	B
STC1	B
SAA2	B
WFDC21P	B
GPRC5A	B
ZDHHC14	B
BTN3A3	B
FLRT2	B
ISG20	B
SNAP25	B
AQP3	B
ELOVL7	B
KITLG	B
LRRC4C	B
SIK1	B
ARHGAP6	B
CD200	B
ARRDC3	B
IL15	B
BCL7A	B
EPAS1	B
KIAA1217	B
SLC7A5	B
WDR66	B
SNAI1	B
METRNL	B
SMAD6	B
HIVEP3	B
C15orf48	B
LRIG1	B
CITED4	B
DAW1	B
ELF3	B
CTIF	B
RAB42	B
GREM1	B
NFATC1	B
CSF2RB	B
PRKCE	B
ELAVL2	B
HES1	B
MLPH	B
LOC728554	B
ZNF436	B
FIBCD1	B
TNFRSF11B	B
IL6	B
KCTD18	B
MIR1244-1	B
NR4A2	E
DIO2	E
NHS	E
TM4SF1	E
SLC7A8	E
NR4A3	E
PDE3A	E
SMOC1	E
NPTX1	E
C8orf31	E
LINC00473	E
CSGALNACT1	E
PDE7B	E
CDKN1C	E

## Sheet: Non-transduced_IFNγ_IL1ß alone
Gene	Cell_line	Comparison	baseMean	log2FoldChange	lfcSE	stat	pvalue	padj	Dir
CXCL1	Non-transduced	Untreated vs. IFNγ/IL1β	4647.51	7.31858	0.172114	42.5217	0	0	Up
DTX3L	Non-transduced	Untreated vs. IFNγ/IL1β	3206.95	3.91488	0.0898391	43.5766	0	0	Up
GBP1	Non-transduced	Untreated vs. IFNγ/IL1β	5589.8	6.52866	0.126263	51.7068	0	0	Up
IFIT3	Non-transduced	Untreated vs. IFNγ/IL1β	2457.69	5.15605	0.121609	42.3987	0	0	Up
IRF1	Non-transduced	Untreated vs. IFNγ/IL1β	5735.85	6.55608	0.126586	51.7913	0	0	Up
PARP14	Non-transduced	Untreated vs. IFNγ/IL1β	3210.87	4.39189	0.0956896	45.8973	0	0	Up
SOD2	Non-transduced	Untreated vs. IFNγ/IL1β	3501.9	3.35631	0.0708256	47.3884	0	0	Up
STAT1	Non-transduced	Untreated vs. IFNγ/IL1β	5049.78	3.23872	0.0661004	48.997	0	0	Up
WARS	Non-transduced	Untreated vs. IFNγ/IL1β	6346.24	3.17747	0.0673845	47.1544	0	0	Up
ZC3HAV1	Non-transduced	Untreated vs. IFNγ/IL1β	7554.51	2.60899	0.0568525	45.8905	0	0	Up
APOL6	Non-transduced	Untreated vs. IFNγ/IL1β	2624.01	7.01627	0.19467	36.0418	1.85377e-284	2.12021e-281	Up
TAP1	Non-transduced	Untreated vs. IFNγ/IL1β	1696.37	5.80247	0.16484	35.2006	1.95595e-271	2.05065e-268	Up
NFKBIA	Non-transduced	Untreated vs. IFNγ/IL1β	3723.2	2.65442	0.0759739	34.9386	1.93004e-267	1.86783e-264	Up
TRIM25	Non-transduced	Untreated vs. IFNγ/IL1β	2107.68	2.38777	0.0705464	33.8468	4.03808e-251	3.62879e-248	Up
CCL2	Non-transduced	Untreated vs. IFNγ/IL1β	2912.7	6.77959	0.207899	32.6101	2.95278e-233	2.47659e-230	Up
TAP2	Non-transduced	Untreated vs. IFNγ/IL1β	3139.86	2.84504	0.0898678	31.658	5.88469e-220	4.6272e-217	Up
NFKBIZ	Non-transduced	Untreated vs. IFNγ/IL1β	1131.93	3.75922	0.118913	31.6132	2.43293e-219	1.80051e-216	Up
HLA-E	Non-transduced	Untreated vs. IFNγ/IL1β	1701.63	2.49889	0.0800005	31.236	3.46204e-214	2.41977e-211	Up
IFI16	Non-transduced	Untreated vs. IFNγ/IL1β	1105.42	3.35463	0.114463	29.3075	8.32992e-189	5.51572e-186	Up
PMAIP1	Non-transduced	Untreated vs. IFNγ/IL1β	1370.83	2.65356	0.0906445	29.2744	2.19693e-188	1.38198e-185	Up
PARP9	Non-transduced	Untreated vs. IFNγ/IL1β	840.489	4.55703	0.158987	28.663	1.10435e-180	6.6161e-178	Up
CLDN1	Non-transduced	Untreated vs. IFNγ/IL1β	2289.93	1.73966	0.061793	28.1529	2.20625e-174	1.26167e-171	Up
CXCL8	Non-transduced	Untreated vs. IFNγ/IL1β	7683.67	5.83769	0.207597	28.1204	5.52243e-174	3.02077e-171	Up
GBP3	Non-transduced	Untreated vs. IFNγ/IL1β	717.844	3.99197	0.142981	27.9196	1.54238e-171	8.08528e-169	Up
PTX3	Non-transduced	Untreated vs. IFNγ/IL1β	4240.95	2.50665	0.0926743	27.048	4.03204e-161	2.02908e-158	Up
GRAMD3	Non-transduced	Untreated vs. IFNγ/IL1β	835.252	2.52187	0.0955447	26.3946	1.57974e-153	7.6441e-151	Up
DRAM1	Non-transduced	Untreated vs. IFNγ/IL1β	1375.35	1.90964	0.0736607	25.9248	3.50285e-148	1.6322e-145	Up
B2M	Non-transduced	Untreated vs. IFNγ/IL1β	19232	1.42751	0.0555448	25.7001	1.16539e-145	5.23635e-143	Up
PSMB9	Non-transduced	Untreated vs. IFNγ/IL1β	776.809	4.90496	0.191123	25.6639	2.95971e-145	1.28401e-142	Up
RIPK2	Non-transduced	Untreated vs. IFNγ/IL1β	863.722	2.81714	0.110118	25.5829	2.36352e-144	9.91181e-142	Up
SOCS3	Non-transduced	Untreated vs. IFNγ/IL1β	1885.4	3.03597	0.121079	25.0744	9.47414e-139	3.84497e-136	Up
ZNFX1	Non-transduced	Untreated vs. IFNγ/IL1β	2961.67	1.87637	0.0762923	24.5944	1.4486e-133	5.69528e-131	Up
TNFAIP2	Non-transduced	Untreated vs. IFNγ/IL1β	3020.87	3.79447	0.157314	24.1204	1.52615e-128	5.81834e-126	Up
UBD	Non-transduced	Untreated vs. IFNγ/IL1β	4045.1	10.3008	0.444331	23.1827	6.81119e-119	2.52034e-116	Up
UBE2L6	Non-transduced	Untreated vs. IFNγ/IL1β	657.637	2.72336	0.118859	22.9124	3.49214e-116	1.25528e-113	Up
IFIT5	Non-transduced	Untreated vs. IFNγ/IL1β	723.588	2.30862	0.101214	22.8093	3.70412e-115	1.29449e-112	Up
CD274	Non-transduced	Untreated vs. IFNγ/IL1β	867.604	2.41412	0.106306	22.7092	3.63782e-114	1.23696e-111	Up
HELZ2	Non-transduced	Untreated vs. IFNγ/IL1β	521.807	3.08106	0.135941	22.6648	9.97508e-114	3.30254e-111	Up
EFNA1	Non-transduced	Untreated vs. IFNγ/IL1β	2968.19	3.19565	0.143394	22.2859	5.06608e-110	1.63427e-107	Up
TNFAIP3	Non-transduced	Untreated vs. IFNγ/IL1β	580.689	2.92343	0.133505	21.8975	2.74252e-106	8.62592e-104	Up
SP110	Non-transduced	Untreated vs. IFNγ/IL1β	752.712	2.52122	0.115722	21.7869	3.08863e-105	9.47758e-103	Up
DDX58	Non-transduced	Untreated vs. IFNγ/IL1β	472.984	3.89076	0.180103	21.603	1.68377e-103	4.9989e-101	Up
IRF2	Non-transduced	Untreated vs. IFNγ/IL1β	461.567	2.97304	0.137626	21.6023	1.70855e-103	4.9989e-101	Up
CASP7	Non-transduced	Untreated vs. IFNγ/IL1β	1137.96	1.76722	0.0825398	21.4105	1.06635e-101	3.04905e-99	Up
SBNO2	Non-transduced	Untreated vs. IFNγ/IL1β	1062.67	2.18552	0.102501	21.322	7.09494e-101	1.98359e-98	Up
CSF1	Non-transduced	Untreated vs. IFNγ/IL1β	720.749	5.57361	0.264583	21.0656	1.64491e-98	4.49883e-96	Up
APOL2	Non-transduced	Untreated vs. IFNγ/IL1β	1134.41	3.99649	0.195296	20.4638	4.52948e-93	1.21245e-90	Up
TRIB1	Non-transduced	Untreated vs. IFNγ/IL1β	490.577	2.32564	0.115593	20.1193	5.0014e-90	1.31089e-87	Up
PDCD1LG2	Non-transduced	Untreated vs. IFNγ/IL1β	619.796	2.1256	0.105929	20.0663	1.45493e-89	3.73561e-87	Up
LYN	Non-transduced	Untreated vs. IFNγ/IL1β	688.957	1.92332	0.100766	19.087	3.23743e-81	8.14602e-79	Up
TRIM21	Non-transduced	Untreated vs. IFNγ/IL1β	350.335	3.10993	0.163811	18.9849	2.27531e-80	5.61287e-78	Up
NNMT	Non-transduced	Untreated vs. IFNγ/IL1β	4876.2	2.48067	0.133243	18.6176	2.31353e-77	5.59741e-75	Up
NMI	Non-transduced	Untreated vs. IFNγ/IL1β	356.769	3.37866	0.19206	17.5917	2.85346e-69	6.77346e-67	Up
PLSCR1	Non-transduced	Untreated vs. IFNγ/IL1β	1380.88	2.69538	0.155474	17.3365	2.4941e-67	5.81079e-65	Up
IRF9	Non-transduced	Untreated vs. IFNγ/IL1β	254.458	3.48445	0.202727	17.188	3.26867e-66	7.47694e-64	Up
ADAR	Non-transduced	Untreated vs. IFNγ/IL1β	1680.4	1.03668	0.0608913	17.0251	5.34838e-65	1.20157e-62	Up
BIRC3	Non-transduced	Untreated vs. IFNγ/IL1β	414.655	2.46576	0.145092	16.9944	9.03037e-65	1.99318e-62	Up
SECTM1	Non-transduced	Untreated vs. IFNγ/IL1β	392.093	4.77417	0.285516	16.7212	9.18969e-63	1.99337e-60	Up
LAP3	Non-transduced	Untreated vs. IFNγ/IL1β	675.382	1.61687	0.0971916	16.6359	3.83248e-62	8.17227e-60	Up
IL32	Non-transduced	Untreated vs. IFNγ/IL1β	257.074	3.9925	0.240258	16.6175	5.2044e-62	1.09128e-59	Up
CD40	Non-transduced	Untreated vs. IFNγ/IL1β	671.904	1.68181	0.10179	16.5224	2.53149e-61	5.22109e-59	Up
PRRG1	Non-transduced	Untreated vs. IFNγ/IL1β	1438.89	1.26282	0.0768175	16.4393	1.00138e-60	2.032e-58	Up
HAPLN3	Non-transduced	Untreated vs. IFNγ/IL1β	244.779	3.32673	0.205304	16.2039	4.73159e-59	9.44891e-57	Up
STAT3	Non-transduced	Untreated vs. IFNγ/IL1β	785.64	1.38066	0.0852557	16.1944	5.52409e-59	1.08591e-56	Up
SP100	Non-transduced	Untreated vs. IFNγ/IL1β	1239.58	1.60869	0.0998378	16.113	2.06672e-58	4.00022e-56	Up
MAFF	Non-transduced	Untreated vs. IFNγ/IL1β	944.804	1.63278	0.102035	16.0023	1.23236e-57	2.34914e-55	Up
IFI30	Non-transduced	Untreated vs. IFNγ/IL1β	239.592	3.15905	0.198497	15.9149	4.99727e-57	9.38368e-55	Up
LZTS1	Non-transduced	Untreated vs. IFNγ/IL1β	1084.3	2.10521	0.132913	15.839	1.67572e-56	3.10033e-54	Up
KLF6	Non-transduced	Untreated vs. IFNγ/IL1β	2017.84	1.1469	0.0725231	15.8143	2.4798e-56	4.5215e-54	Up
PSMB8-AS1	Non-transduced	Untreated vs. IFNγ/IL1β	307.575	6.15312	0.390377	15.762	5.68178e-56	1.02118e-53	Up
STAT2	Non-transduced	Untreated vs. IFNγ/IL1β	580.937	1.66601	0.10709	15.5571	1.42377e-54	2.52287e-52	Up
TRIM56	Non-transduced	Untreated vs. IFNγ/IL1β	563.701	1.75468	0.113015	15.526	2.312e-54	4.0399e-52	Up
OGFR	Non-transduced	Untreated vs. IFNγ/IL1β	330.904	1.95383	0.127804	15.2877	9.23356e-53	1.59133e-50	Up
TBX3	Non-transduced	Untreated vs. IFNγ/IL1β	2443.2	1.23319	0.0808816	15.2469	1.72604e-52	2.93449e-50	Up
PSMB8	Non-transduced	Untreated vs. IFNγ/IL1β	212.515	3.67462	0.241197	15.2349	2.07432e-52	3.4796e-50	Up
EPSTI1	Non-transduced	Untreated vs. IFNγ/IL1β	252.579	3.63766	0.239567	15.1843	4.49169e-52	7.43552e-50	Up
NAMPT	Non-transduced	Untreated vs. IFNγ/IL1β	2825.07	1.43318	0.0946235	15.1461	8.0344e-52	1.31274e-49	Up
OPTN	Non-transduced	Untreated vs. IFNγ/IL1β	592.686	1.66127	0.110655	15.013	6.03495e-51	9.73406e-49	Up
ZC3H12A	Non-transduced	Untreated vs. IFNγ/IL1β	252.915	3.53764	0.236382	14.9658	1.22861e-50	1.9566e-48	Up
TMEM158	Non-transduced	Untreated vs. IFNγ/IL1β	1660.41	1.2552	0.0839398	14.9536	1.47653e-50	2.32203e-48	Up
IFITM3	Non-transduced	Untreated vs. IFNγ/IL1β	1525.22	1.18043	0.0798722	14.779	2.00124e-49	3.10834e-47	Up
NRP2	Non-transduced	Untreated vs. IFNγ/IL1β	224.881	3.2467	0.220892	14.6981	6.62516e-49	1.01648e-46	Up
IL6ST	Non-transduced	Untreated vs. IFNγ/IL1β	2307.83	1.15195	0.0788957	14.601	2.7691e-48	4.19735e-46	Up
GCLM	Non-transduced	Untreated vs. IFNγ/IL1β	1043.09	1.60557	0.110054	14.5889	3.3031e-48	4.94718e-46	Up
CXCL5	Non-transduced	Untreated vs. IFNγ/IL1β	210.96	3.28939	0.227995	14.4274	3.47785e-47	5.14763e-45	Up
IDO1	Non-transduced	Untreated vs. IFNγ/IL1β	464.561	6.27998	0.438088	14.335	1.32306e-46	1.93552e-44	Up
COL27A1	Non-transduced	Untreated vs. IFNγ/IL1β	385.506	2.02825	0.141999	14.2835	2.77275e-46	4.00965e-44	Up
PPIF	Non-transduced	Untreated vs. IFNγ/IL1β	2951.75	1.0331	0.0728631	14.1787	1.24128e-45	1.7746e-43	Up
APOL1	Non-transduced	Untreated vs. IFNγ/IL1β	204.778	4.33834	0.306052	14.1752	1.30559e-45	1.84558e-43	Up
BBC3	Non-transduced	Untreated vs. IFNγ/IL1β	760.744	1.29729	0.0920297	14.0964	3.99505e-45	5.58464e-43	Up
IKZF2	Non-transduced	Untreated vs. IFNγ/IL1β	277.614	2.39941	0.170928	14.0375	9.1858e-45	1.26996e-42	Up
NFKB1	Non-transduced	Untreated vs. IFNγ/IL1β	764.459	1.4615	0.105307	13.8785	8.54935e-44	1.16396e-41	Up
PML	Non-transduced	Untreated vs. IFNγ/IL1β	183.906	2.79797	0.201611	13.8781	8.6041e-44	1.16396e-41	Up
FZD5	Non-transduced	Untreated vs. IFNγ/IL1β	355.689	1.94212	0.14007	13.8654	1.02705e-43	1.37461e-41	Up
IL7R	Non-transduced	Untreated vs. IFNγ/IL1β	1749.84	1.1663	0.0852628	13.6789	1.35696e-42	1.79704e-40	Up
CFLAR	Non-transduced	Untreated vs. IFNγ/IL1β	3191.77	1.33452	0.0988318	13.503	1.50178e-41	1.96811e-39	Up
ERAP2	Non-transduced	Untreated vs. IFNγ/IL1β	316.721	2.24197	0.166422	13.4716	2.29868e-41	2.98141e-39	Up
ZNF267	Non-transduced	Untreated vs. IFNγ/IL1β	442.45	1.38846	0.10386	13.3685	9.23364e-41	1.18539e-38	Up
SLC2A3	Non-transduced	Untreated vs. IFNγ/IL1β	896.906	1.27712	0.095797	13.3315	1.5186e-40	1.91056e-38	Up
TAPBP	Non-transduced	Untreated vs. IFNγ/IL1β	1009.82	1.13212	0.0851571	13.2945	2.49245e-40	3.1047e-38	Up
TNIP1	Non-transduced	Untreated vs. IFNγ/IL1β	579.437	1.31686	0.10065	13.0836	4.08804e-39	5.04231e-37	Up
ATF3	Non-transduced	Untreated vs. IFNγ/IL1β	200.721	2.43098	0.186113	13.0618	5.44264e-39	6.64795e-37	Up
C5orf56	Non-transduced	Untreated vs. IFNγ/IL1β	220.482	2.90392	0.223338	13.0023	1.18676e-38	1.43563e-36	Up
TNFRSF1A	Non-transduced	Untreated vs. IFNγ/IL1β	770.253	1.24505	0.0959165	12.9805	1.57762e-38	1.89029e-36	Up
PDP1	Non-transduced	Untreated vs. IFNγ/IL1β	907.844	1.13598	0.0896608	12.6698	8.69719e-37	1.00385e-34	Up
RNF213	Non-transduced	Untreated vs. IFNγ/IL1β	510.944	1.25864	0.0997739	12.6149	1.74728e-36	1.9804e-34	Up
TNFAIP8	Non-transduced	Untreated vs. IFNγ/IL1β	589.115	1.355	0.107666	12.5852	2.54635e-36	2.83501e-34	Up
JAK2	Non-transduced	Untreated vs. IFNγ/IL1β	460.212	1.42046	0.112929	12.5783	2.77811e-36	3.06592e-34	Up
IL15	Non-transduced	Untreated vs. IFNγ/IL1β	249.865	2.22648	0.179608	12.3963	2.73612e-35	2.96751e-33	Up
CDC42EP4	Non-transduced	Untreated vs. IFNγ/IL1β	227.522	1.83563	0.148662	12.3476	5.0163e-35	5.39403e-33	Up
LMCD1	Non-transduced	Untreated vs. IFNγ/IL1β	1090.56	1.18251	0.0962272	12.2888	1.04082e-34	1.10038e-32	Up
LDLR	Non-transduced	Untreated vs. IFNγ/IL1β	936.561	1.10985	0.0909732	12.1998	3.11702e-34	3.24093e-32	Up
NKX3-1	Non-transduced	Untreated vs. IFNγ/IL1β	288.639	1.73371	0.144041	12.0362	2.293e-33	2.34538e-31	Up
LONRF1	Non-transduced	Untreated vs. IFNγ/IL1β	215.677	2.10338	0.175719	11.9702	5.09122e-33	5.16554e-31	Up
PSME1	Non-transduced	Untreated vs. IFNγ/IL1β	1121.09	1.02719	0.0859423	11.9521	6.3333e-33	6.37434e-31	Up
PSME2	Non-transduced	Untreated vs. IFNγ/IL1β	669.887	1.64132	0.13821	11.8755	1.58609e-32	1.58369e-30	Up
C15orf48	Non-transduced	Untreated vs. IFNγ/IL1β	192.397	3.30895	0.279714	11.8298	2.73834e-32	2.71268e-30	Up
DDX60	Non-transduced	Untreated vs. IFNγ/IL1β	141.424	3.10148	0.262227	11.8275	2.81471e-32	2.76656e-30	Up
TMEM51	Non-transduced	Untreated vs. IFNγ/IL1β	699.355	1.08223	0.0916877	11.8035	3.74606e-32	3.65343e-30	Up
C1S	Non-transduced	Untreated vs. IFNγ/IL1β	135.387	3.78837	0.324479	11.6753	1.70538e-31	1.62541e-29	Up
IFI35	Non-transduced	Untreated vs. IFNγ/IL1β	150.561	2.6169	0.227216	11.5173	1.07979e-30	1.01379e-28	Up
GCH1	Non-transduced	Untreated vs. IFNγ/IL1β	169.055	2.41463	0.210466	11.4728	1.80716e-30	1.67175e-28	Up
BATF3	Non-transduced	Untreated vs. IFNγ/IL1β	167.39	1.94548	0.170448	11.4139	3.56321e-30	3.27217e-28	Up
BIRC2	Non-transduced	Untreated vs. IFNγ/IL1β	1957.33	1.06288	0.093228	11.4009	4.13934e-30	3.7737e-28	Up
SSTR2	Non-transduced	Untreated vs. IFNγ/IL1β	144.76	4.69042	0.412468	11.3716	5.79117e-30	5.24163e-28	Up
C1R	Non-transduced	Untreated vs. IFNγ/IL1β	131.403	3.08664	0.272014	11.3474	7.64395e-30	6.86918e-28	Up
CEBPD	Non-transduced	Untreated vs. IFNγ/IL1β	277.448	2.153	0.190674	11.2915	1.44491e-29	1.28925e-27	Up
CXCL2	Non-transduced	Untreated vs. IFNγ/IL1β	324.862	7.48994	0.664543	11.2708	1.82868e-29	1.62019e-27	Up
DDX60L	Non-transduced	Untreated vs. IFNγ/IL1β	165.252	2.35428	0.211699	11.1209	9.92875e-29	8.73522e-27	Up
MIR155HG	Non-transduced	Untreated vs. IFNγ/IL1β	133.269	2.29718	0.207181	11.0878	1.43857e-28	1.25685e-26	Up
CXCL3	Non-transduced	Untreated vs. IFNγ/IL1β	138.537	5.48897	0.498651	11.0077	3.51034e-28	3.04577e-26	Up
RELB	Non-transduced	Untreated vs. IFNγ/IL1β	162.017	2.40651	0.220459	10.9159	9.67582e-28	8.28106e-26	Up
FST	Non-transduced	Untreated vs. IFNγ/IL1β	2700.1	1.1125	0.102047	10.9019	1.12936e-27	9.60031e-26	Up
DNPEP	Non-transduced	Untreated vs. IFNγ/IL1β	383.019	1.32299	0.121571	10.8824	1.39789e-27	1.17246e-25	Up
SOCS1	Non-transduced	Untreated vs. IFNγ/IL1β	119.114	4.53713	0.417456	10.8685	1.62819e-27	1.35658e-25	Up
AIM1	Non-transduced	Untreated vs. IFNγ/IL1β	100.956	3.19862	0.294357	10.8665	1.66522e-27	1.3783e-25	Up
LRRTM2	Non-transduced	Untreated vs. IFNγ/IL1β	123.455	3.29708	0.305185	10.8036	3.31099e-27	2.70491e-25	Up
PSMB10	Non-transduced	Untreated vs. IFNγ/IL1β	373.228	1.39929	0.130717	10.7047	9.66964e-27	7.84862e-25	Up
PARP8	Non-transduced	Untreated vs. IFNγ/IL1β	209.591	1.65356	0.155397	10.6409	1.92315e-26	1.53134e-24	Up
IFIH1	Non-transduced	Untreated vs. IFNγ/IL1β	117.126	4.03415	0.380758	10.595	3.14214e-26	2.47071e-24	Up
SAMD9L	Non-transduced	Untreated vs. IFNγ/IL1β	160.354	6.42634	0.618498	10.3902	2.74699e-25	2.09454e-23	Up
IL1B	Non-transduced	Untreated vs. IFNγ/IL1β	92.0404	3.73139	0.360712	10.3445	4.43198e-25	3.35896e-23	Up
IFIT2	Non-transduced	Untreated vs. IFNγ/IL1β	121.238	3.18653	0.308231	10.3381	4.7365e-25	3.56826e-23	Up
SQRDL	Non-transduced	Untreated vs. IFNγ/IL1β	317.257	1.21718	0.118419	10.2786	8.80004e-25	6.59008e-23	Up
PTPN12	Non-transduced	Untreated vs. IFNγ/IL1β	968.035	1.02611	0.100044	10.2566	1.10552e-24	8.19095e-23	Up
CCL11	Non-transduced	Untreated vs. IFNγ/IL1β	187.288	4.29641	0.421788	10.1862	2.28553e-24	1.66209e-22	Up
TNFRSF10D	Non-transduced	Untreated vs. IFNγ/IL1β	1866.43	-1.11485	0.109962	-10.1385	3.72684e-24	2.69468e-22	Down
TNFRSF9	Non-transduced	Untreated vs. IFNγ/IL1β	95.809	3.29038	0.325882	10.0968	5.7051e-24	4.10148e-22	Up
SAMD9	Non-transduced	Untreated vs. IFNγ/IL1β	178.435	1.79116	0.177619	10.0843	6.48529e-24	4.63588e-22	Up
CD47	Non-transduced	Untreated vs. IFNγ/IL1β	330.384	1.2631	0.125689	10.0494	9.24298e-24	6.56982e-22	Up
IFIT1	Non-transduced	Untreated vs. IFNγ/IL1β	122.647	2.46311	0.245363	10.0386	1.03093e-23	7.24585e-22	Up
ETV6	Non-transduced	Untreated vs. IFNγ/IL1β	477.463	1.43389	0.143794	9.97181	2.02499e-23	1.3998e-21	Up
NAB1	Non-transduced	Untreated vs. IFNγ/IL1β	358.669	1.25623	0.126267	9.94902	2.54687e-23	1.74142e-21	Up
BCL2A1	Non-transduced	Untreated vs. IFNγ/IL1β	78.3154	3.1923	0.324009	9.8525	6.6858e-23	4.5467e-21	Up
IL18BP	Non-transduced	Untreated vs. IFNγ/IL1β	94.018	4.90461	0.506907	9.67556	3.82995e-22	2.54945e-20	Up
BCL3	Non-transduced	Untreated vs. IFNγ/IL1β	105.385	3.10793	0.32464	9.57347	1.03378e-21	6.84526e-20	Up
ETS1	Non-transduced	Untreated vs. IFNγ/IL1β	2714.2	1.00456	0.105096	9.55848	1.19494e-21	7.82999e-20	Up
IFNAR2	Non-transduced	Untreated vs. IFNγ/IL1β	169.466	1.69423	0.177371	9.5519	1.27335e-21	8.3005e-20	Up
RHBDF2	Non-transduced	Untreated vs. IFNγ/IL1β	442.07	1.02865	0.109204	9.41955	4.53045e-21	2.90804e-19	Up
BTN3A1	Non-transduced	Untreated vs. IFNγ/IL1β	89.448	2.64928	0.281986	9.39507	5.71795e-21	3.63321e-19	Up
TIFA	Non-transduced	Untreated vs. IFNγ/IL1β	254.722	1.45372	0.154723	9.39558	5.6901e-21	3.63321e-19	Up
ETV7	Non-transduced	Untreated vs. IFNγ/IL1β	95.1564	4.1879	0.446548	9.37838	6.69958e-21	4.23555e-19	Up
CXCL10	Non-transduced	Untreated vs. IFNγ/IL1β	346.816	11.0449	1.1866	9.30805	1.30202e-20	8.19034e-19	Up
TRIM22	Non-transduced	Untreated vs. IFNγ/IL1β	72.6928	3.4439	0.370872	9.28596	1.6025e-20	1.00303e-18	Up
NCOA7	Non-transduced	Untreated vs. IFNγ/IL1β	325.169	1.35472	0.146315	9.25896	2.06429e-20	1.28568e-18	Up
JUNB	Non-transduced	Untreated vs. IFNγ/IL1β	157.13	1.83857	0.200535	9.16833	4.80423e-20	2.93408e-18	Up
OAS3	Non-transduced	Untreated vs. IFNγ/IL1β	59.6136	3.09878	0.339918	9.11625	7.77703e-20	4.7267e-18	Up
LTB	Non-transduced	Untreated vs. IFNγ/IL1β	44.9479	4.31616	0.479889	8.99407	2.38246e-19	1.42056e-17	Up
FAM46A	Non-transduced	Untreated vs. IFNγ/IL1β	191.815	1.39434	0.155732	8.95346	3.44526e-19	2.02546e-17	Up
PANX1	Non-transduced	Untreated vs. IFNγ/IL1β	205.322	1.38102	0.154934	8.9136	4.93996e-19	2.8509e-17	Up
PARP12	Non-transduced	Untreated vs. IFNγ/IL1β	87.3281	2.22095	0.252765	8.78661	1.54138e-18	8.65718e-17	Up
RARRES3	Non-transduced	Untreated vs. IFNγ/IL1β	106.409	4.70419	0.539135	8.72546	2.65112e-18	1.46288e-16	Up
SP140L	Non-transduced	Untreated vs. IFNγ/IL1β	238.534	1.16718	0.135132	8.6373	5.75593e-18	3.12135e-16	Up
STARD8	Non-transduced	Untreated vs. IFNγ/IL1β	89.579	2.43807	0.285914	8.52727	1.49839e-17	8.0218e-16	Up
RNU6-7	Non-transduced	Untreated vs. IFNγ/IL1β	20.4597	57.2759	6.72302	8.51936	1.60434e-17	8.55263e-16	Up
POU2F2	Non-transduced	Untreated vs. IFNγ/IL1β	79.2126	2.15688	0.254185	8.48545	2.14892e-17	1.13595e-15	Up
ARHGAP31	Non-transduced	Untreated vs. IFNγ/IL1β	108.809	1.82898	0.215742	8.47763	2.29837e-17	1.20987e-15	Up
USP18	Non-transduced	Untreated vs. IFNγ/IL1β	93.5704	2.17894	0.257293	8.46871	2.48127e-17	1.3007e-15	Up
VEGFC	Non-transduced	Untreated vs. IFNγ/IL1β	248.45	1.76842	0.209443	8.44348	3.08039e-17	1.60142e-15	Up
IL15RA	Non-transduced	Untreated vs. IFNγ/IL1β	61.5114	3.76131	0.446297	8.4278	3.52212e-17	1.82353e-15	Up
CA13	Non-transduced	Untreated vs. IFNγ/IL1β	59.6991	3.18035	0.383008	8.30362	1.0099e-16	5.14393e-15	Up
TRIB2	Non-transduced	Untreated vs. IFNγ/IL1β	216.521	1.25568	0.152089	8.25622	1.50362e-16	7.62784e-15	Up
IFNGR2	Non-transduced	Untreated vs. IFNγ/IL1β	308.774	1.00808	0.122516	8.2281	1.90203e-16	9.61023e-15	Up
NAV2	Non-transduced	Untreated vs. IFNγ/IL1β	349.269	1.00847	0.124244	8.11692	4.7818e-16	2.3685e-14	Up
BTN3A2	Non-transduced	Untreated vs. IFNγ/IL1β	100.513	1.85029	0.229944	8.0467	8.50536e-16	4.17992e-14	Up
XAF1	Non-transduced	Untreated vs. IFNγ/IL1β	135.73	9.51307	1.19192	7.9813	1.448e-15	7.08845e-14	Up
BLOC1S5-TXNDC5	Non-transduced	Untreated vs. IFNγ/IL1β	131.245	22.3882	2.83561	7.89538	2.89434e-15	1.41138e-13	Up
NUAK2	Non-transduced	Untreated vs. IFNγ/IL1β	234.621	1.23963	0.157785	7.8565	3.95024e-15	1.90414e-13	Up
RBCK1	Non-transduced	Untreated vs. IFNγ/IL1β	227.287	1.0249	0.130467	7.85561	3.97816e-15	1.91028e-13	Up
LOC100419583	Non-transduced	Untreated vs. IFNγ/IL1β	64.3825	2.60361	0.334732	7.77818	7.35741e-15	3.5062e-13	Up
CCL20	Non-transduced	Untreated vs. IFNγ/IL1β	264.118	9.36054	1.20387	7.77538	7.52192e-15	3.57107e-13	Up
CIITA	Non-transduced	Untreated vs. IFNγ/IL1β	131.855	9.16443	1.1873	7.7187	1.17523e-14	5.517e-13	Up
SAMHD1	Non-transduced	Untreated vs. IFNγ/IL1β	193.148	1.31737	0.171503	7.6813	1.57481e-14	7.33805e-13	Up
RGS4	Non-transduced	Untreated vs. IFNγ/IL1β	44.7108	-2.70757	0.35429	-7.64224	2.13474e-14	9.83778e-13	Down
ST6GAL2	Non-transduced	Untreated vs. IFNγ/IL1β	180.864	-1.10852	0.146495	-7.56698	3.81986e-14	1.74122e-12	Down
ARNTL2	Non-transduced	Untreated vs. IFNγ/IL1β	340.539	1.06965	0.141583	7.55493	4.19094e-14	1.89662e-12	Up
CD83	Non-transduced	Untreated vs. IFNγ/IL1β	228.14	1.1113	0.148253	7.49595	6.5818e-14	2.94682e-12	Up
HIVEP2	Non-transduced	Untreated vs. IFNγ/IL1β	216.407	1.08972	0.145417	7.49376	6.69288e-14	2.97537e-12	Up
OSR2	Non-transduced	Untreated vs. IFNγ/IL1β	237.146	-1.15062	0.153535	-7.49421	6.66987e-14	2.97537e-12	Down
BATF2	Non-transduced	Untreated vs. IFNγ/IL1β	81.7551	8.82151	1.19294	7.39476	1.41661e-13	6.23161e-12	Up
NRP1	Non-transduced	Untreated vs. IFNγ/IL1β	199.883	1.17581	0.159813	7.3574	1.87521e-13	8.22022e-12	Up
CFH	Non-transduced	Untreated vs. IFNγ/IL1β	53.1626	4.57204	0.632227	7.23164	4.77187e-13	2.02138e-11	Up
SGK223	Non-transduced	Untreated vs. IFNγ/IL1β	176.745	1.20125	0.16635	7.22122	5.15241e-13	2.17525e-11	Up
IL4R	Non-transduced	Untreated vs. IFNγ/IL1β	263	1.02902	0.1426	7.21617	5.34713e-13	2.24991e-11	Up
ITK	Non-transduced	Untreated vs. IFNγ/IL1β	94.1036	8.60668	1.1941	7.20766	5.69226e-13	2.37921e-11	Up
BST2	Non-transduced	Untreated vs. IFNγ/IL1β	44.9042	4.27194	0.595807	7.17	7.49982e-13	3.12435e-11	Up
DMD	Non-transduced	Untreated vs. IFNγ/IL1β	219.943	1.03592	0.144717	7.15822	8.17336e-13	3.3937e-11	Up
NFE2L3	Non-transduced	Untreated vs. IFNγ/IL1β	231.709	1.16147	0.163621	7.09851	1.26112e-12	5.16812e-11	Up
DNAJB4	Non-transduced	Untreated vs. IFNγ/IL1β	155.638	-1.09437	0.154661	-7.07593	1.48445e-12	6.06359e-11	Down
LGALS3BP	Non-transduced	Untreated vs. IFNγ/IL1β	262.345	1.00645	0.142319	7.07179	1.52947e-12	6.2072e-11	Up
ARID5A	Non-transduced	Untreated vs. IFNγ/IL1β	207.445	1.06055	0.150594	7.04249	1.88841e-12	7.59044e-11	Up
ADAMTS5	Non-transduced	Untreated vs. IFNγ/IL1β	218.317	-1.04586	0.149911	-6.97657	3.02469e-12	1.19666e-10	Down
CTSS	Non-transduced	Untreated vs. IFNγ/IL1β	83.967	7.19453	1.03864	6.92691	4.30133e-12	1.67539e-10	Up
LOC154761	Non-transduced	Untreated vs. IFNγ/IL1β	48.3701	2.19782	0.320446	6.85861	6.95352e-12	2.70007e-10	Up
GBP4	Non-transduced	Untreated vs. IFNγ/IL1β	50.8447	8.23511	1.20668	6.82458	8.81837e-12	3.37215e-10	Up
SLAMF8	Non-transduced	Untreated vs. IFNγ/IL1β	44.2368	5.91	0.868847	6.80212	1.03091e-11	3.9066e-10	Up
CXCL11	Non-transduced	Untreated vs. IFNγ/IL1β	76.1308	8.09866	1.19467	6.77898	1.21031e-11	4.57266e-10	Up
MOB3C	Non-transduced	Untreated vs. IFNγ/IL1β	51.4316	2.08363	0.308969	6.74384	1.54257e-11	5.81051e-10	Up
NLRC5	Non-transduced	Untreated vs. IFNγ/IL1β	93.4035	6.95066	1.03543	6.71285	1.90863e-11	7.14657e-10	Up
TRIM38	Non-transduced	Untreated vs. IFNγ/IL1β	145.108	1.21921	0.182088	6.69572	2.14616e-11	7.98843e-10	Up
TGM2	Non-transduced	Untreated vs. IFNγ/IL1β	69.0524	2.12336	0.318172	6.67362	2.49576e-11	9.23504e-10	Up
KIAA1217	Non-transduced	Untreated vs. IFNγ/IL1β	68.3466	2.06669	0.310384	6.65849	2.76649e-11	1.0177e-09	Up
MX1	Non-transduced	Untreated vs. IFNγ/IL1β	48.864	2.94515	0.444032	6.63275	3.29482e-11	1.20852e-09	Up
SLC25A28	Non-transduced	Untreated vs. IFNγ/IL1β	134.206	1.13149	0.171558	6.59538	4.24172e-11	1.54235e-09	Up
TANC1	Non-transduced	Untreated vs. IFNγ/IL1β	309.011	1.05944	0.160905	6.58427	4.57117e-11	1.64785e-09	Up
APOL4	Non-transduced	Untreated vs. IFNγ/IL1β	53.8488	7.86299	1.19744	6.56652	5.15059e-11	1.84614e-09	Up
IL6	Non-transduced	Untreated vs. IFNγ/IL1β	210.371	4.39314	0.669762	6.55926	5.40762e-11	1.92729e-09	Up
SH3BP2	Non-transduced	Untreated vs. IFNγ/IL1β	191.086	1.00596	0.155249	6.47965	9.19334e-11	3.23077e-09	Up
MDGA1	Non-transduced	Untreated vs. IFNγ/IL1β	179.494	1.06486	0.165115	6.44918	1.12459e-10	3.94108e-09	Up
TCAF2	Non-transduced	Untreated vs. IFNγ/IL1β	146.804	1.16737	0.181305	6.43869	1.20506e-10	4.21135e-09	Up
SLC25A37	Non-transduced	Untreated vs. IFNγ/IL1β	187.25	1.03229	0.162056	6.36995	1.89094e-10	6.5537e-09	Up
SCN9A	Non-transduced	Untreated vs. IFNγ/IL1β	148.39	1.0779	0.169533	6.35805	2.04337e-10	7.06254e-09	Up
ZC3H12C	Non-transduced	Untreated vs. IFNγ/IL1β	116.387	1.2052	0.191615	6.28971	3.18063e-10	1.07859e-08	Up
ISG15	Non-transduced	Untreated vs. IFNγ/IL1β	129.087	1.31306	0.209996	6.25278	4.03217e-10	1.34559e-08	Up
CXCL6	Non-transduced	Untreated vs. IFNγ/IL1β	56.527	6.31374	1.04098	6.06517	1.31816e-09	4.27417e-08	Up
CREBRF	Non-transduced	Untreated vs. IFNγ/IL1β	195.277	1.04458	0.172729	6.04754	1.47071e-09	4.73222e-08	Up
PRRT2	Non-transduced	Untreated vs. IFNγ/IL1β	42.9484	2.08924	0.352333	5.92974	3.03422e-09	9.59132e-08	Up
GBP5	Non-transduced	Untreated vs. IFNγ/IL1β	50.1979	7.11731	1.20363	5.91321	3.35512e-09	1.05527e-07	Up
C8orf46	Non-transduced	Untreated vs. IFNγ/IL1β	74.4262	1.50226	0.25427	5.90814	3.45998e-09	1.08284e-07	Up
S1PR1	Non-transduced	Untreated vs. IFNγ/IL1β	48.951	-1.51171	0.257706	-5.86602	4.46378e-09	1.38461e-07	Down
BAK1	Non-transduced	Untreated vs. IFNγ/IL1β	137.97	1.11862	0.191809	5.83197	5.47764e-09	1.68907e-07	Up
ADAMTSL1	Non-transduced	Untreated vs. IFNγ/IL1β	78.5607	-1.20993	0.207718	-5.82486	5.71622e-09	1.75833e-07	Down
PLAU	Non-transduced	Untreated vs. IFNγ/IL1β	237.155	1.11172	0.191084	5.81799	5.95606e-09	1.81877e-07	Up
CDKN1C	Non-transduced	Untreated vs. IFNγ/IL1β	1154.73	-1.01119	0.173915	-5.81429	6.089e-09	1.85486e-07	Down
CISH	Non-transduced	Untreated vs. IFNγ/IL1β	42.0978	2.13967	0.371383	5.76136	8.34391e-09	2.52343e-07	Up
GBP2	Non-transduced	Untreated vs. IFNγ/IL1β	60.4148	6.88947	1.19589	5.76093	8.36502e-09	2.52375e-07	Up
CDCP1	Non-transduced	Untreated vs. IFNγ/IL1β	131.32	1.05151	0.185347	5.67321	1.4015e-08	4.13902e-07	Up
FLT3LG	Non-transduced	Untreated vs. IFNγ/IL1β	25.5621	2.74454	0.485211	5.65639	1.5459e-08	4.54416e-07	Up
IFITM1	Non-transduced	Untreated vs. IFNγ/IL1β	39.6581	3.7112	0.656071	5.65671	1.54302e-08	4.54416e-07	Up
TNC	Non-transduced	Untreated vs. IFNγ/IL1β	740.352	1.188	0.210366	5.64733	1.62959e-08	4.77898e-07	Up
TRAFD1	Non-transduced	Untreated vs. IFNγ/IL1β	103.148	1.14809	0.203978	5.6285	1.81781e-08	5.28173e-07	Up
ISG20	Non-transduced	Untreated vs. IFNγ/IL1β	64.1414	2.01995	0.359277	5.62227	1.88468e-08	5.45085e-07	Up
XIRP1	Non-transduced	Untreated vs. IFNγ/IL1β	34.9002	6.77326	1.20799	5.60706	2.05795e-08	5.88433e-07	Up
CXCL9	Non-transduced	Untreated vs. IFNγ/IL1β	21.4658	7.04645	1.25949	5.59466	2.21053e-08	6.26365e-07	Up
ELF3	Non-transduced	Untreated vs. IFNγ/IL1β	38.8246	4.40615	0.794579	5.54526	2.93514e-08	8.26107e-07	Up
USP43	Non-transduced	Untreated vs. IFNγ/IL1β	108.404	1.29552	0.235744	5.49545	3.89724e-08	1.08476e-06	Up
FAS	Non-transduced	Untreated vs. IFNγ/IL1β	38.3345	2.30127	0.420565	5.47185	4.4537e-08	1.23147e-06	Up
IFI6	Non-transduced	Untreated vs. IFNγ/IL1β	159.368	1.9608	0.361329	5.42664	5.74235e-08	1.57053e-06	Up
HDAC9	Non-transduced	Untreated vs. IFNγ/IL1β	59.4177	1.60724	0.296806	5.41514	6.12419e-08	1.67133e-06	Up
LINC00312	Non-transduced	Untreated vs. IFNγ/IL1β	141.225	1.31738	0.24399	5.39932	6.68932e-08	1.81767e-06	Up
RNF19B	Non-transduced	Untreated vs. IFNγ/IL1β	151.053	1.20425	0.224163	5.37221	7.77754e-08	2.09527e-06	Up
BTN3A3	Non-transduced	Untreated vs. IFNγ/IL1β	38.9327	2.54204	0.47567	5.34412	9.08577e-08	2.41666e-06	Up
NOCT	Non-transduced	Untreated vs. IFNγ/IL1β	69.0613	1.36044	0.25566	5.32127	1.03043e-07	2.71778e-06	Up
NLRP3	Non-transduced	Untreated vs. IFNγ/IL1β	40.3348	2.02684	0.386559	5.24329	1.57739e-07	4.07497e-06	Up
FLT1	Non-transduced	Untreated vs. IFNγ/IL1β	21.9174	3.18445	0.611912	5.20409	1.94948e-07	5.01563e-06	Up
APOL3	Non-transduced	Untreated vs. IFNγ/IL1β	14.4057	6.37799	1.23923	5.14672	2.65077e-07	6.75089e-06	Up
TDRD7	Non-transduced	Untreated vs. IFNγ/IL1β	36.4303	1.82799	0.356339	5.12992	2.89859e-07	7.35224e-06	Up
CD74	Non-transduced	Untreated vs. IFNγ/IL1β	19.0303	6.38896	1.24932	5.11397	3.15463e-07	7.96955e-06	Up
PDZK1IP1	Non-transduced	Untreated vs. IFNγ/IL1β	12.3959	6.50505	1.27289	5.11048	3.21346e-07	8.08572e-06	Up
ANXA2R	Non-transduced	Untreated vs. IFNγ/IL1β	49.023	1.77369	0.348731	5.08613	3.65434e-07	9.14022e-06	Up
CBR3	Non-transduced	Untreated vs. IFNγ/IL1β	97.0644	1.08334	0.214924	5.0406	4.64072e-07	1.14033e-05	Up
FIGN	Non-transduced	Untreated vs. IFNγ/IL1β	49.191	-1.30275	0.258681	-5.03612	4.75073e-07	1.16509e-05	Down
LINC00623	Non-transduced	Untreated vs. IFNγ/IL1β	14.8865	3.19278	0.637959	5.00468	5.59537e-07	1.36425e-05	Up
VCAM1	Non-transduced	Untreated vs. IFNγ/IL1β	14.4034	4.67973	0.943693	4.95895	7.08741e-07	1.71474e-05	Up
TNF	Non-transduced	Untreated vs. IFNγ/IL1β	10.5056	6.21574	1.2683	4.90085	9.54223e-07	2.26511e-05	Up
SLC2A6	Non-transduced	Untreated vs. IFNγ/IL1β	88.2271	1.12242	0.229401	4.89285	9.93878e-07	2.34596e-05	Up
GSAP	Non-transduced	Untreated vs. IFNγ/IL1β	19.357	2.64414	0.547457	4.82986	1.3663e-06	3.17148e-05	Up
SNAI2	Non-transduced	Untreated vs. IFNγ/IL1β	506.861	1.03293	0.214385	4.81809	1.44942e-06	3.35206e-05	Up
HAS3	Non-transduced	Untreated vs. IFNγ/IL1β	73.393	1.11522	0.233716	4.77169	1.82685e-06	4.17126e-05	Up
PLEKHA4	Non-transduced	Untreated vs. IFNγ/IL1β	50.7855	1.29121	0.270762	4.76882	1.85313e-06	4.22359e-05	Up
OAS2	Non-transduced	Untreated vs. IFNγ/IL1β	23.5984	5.62807	1.19058	4.72715	2.2769e-06	5.12446e-05	Up
REC8	Non-transduced	Untreated vs. IFNγ/IL1β	27.9235	2.29746	0.487497	4.71276	2.44386e-06	5.49038e-05	Up
SAA2	Non-transduced	Untreated vs. IFNγ/IL1β	27.6438	5.76666	1.22871	4.69326	2.68892e-06	5.9769e-05	Up
KLF13	Non-transduced	Untreated vs. IFNγ/IL1β	76.6752	1.06151	0.226445	4.68773	2.76247e-06	6.12957e-05	Up
MAFB	Non-transduced	Untreated vs. IFNγ/IL1β	25.5464	2.554	0.545026	4.68601	2.78576e-06	6.17036e-05	Up
CD70	Non-transduced	Untreated vs. IFNγ/IL1β	139.12	1.0201	0.218028	4.67876	2.88609e-06	6.38135e-05	Up
C1QTNF1	Non-transduced	Untreated vs. IFNγ/IL1β	24.884	5.67042	1.2212	4.64331	3.42878e-06	7.47617e-05	Up
RHEBL1	Non-transduced	Untreated vs. IFNγ/IL1β	107.159	1.02685	0.223732	4.58967	4.4395e-06	9.56393e-05	Up
IFI27	Non-transduced	Untreated vs. IFNγ/IL1β	29.484	2.56389	0.561293	4.56782	4.92815e-06	0.000105624	Up
SETBP1	Non-transduced	Untreated vs. IFNγ/IL1β	50.9396	1.32268	0.290645	4.55083	5.34347e-06	0.000114136	Up
C19orf66	Non-transduced	Untreated vs. IFNγ/IL1β	42.8827	1.38945	0.307552	4.51777	6.24929e-06	0.000132584	Up
IRF7	Non-transduced	Untreated vs. IFNγ/IL1β	66.5785	1.08995	0.241917	4.50545	6.62333e-06	0.000140047	Up
IFI44	Non-transduced	Untreated vs. IFNγ/IL1β	29.2324	2.85536	0.63416	4.50259	6.71314e-06	0.000141708	Up
SLC15A3	Non-transduced	Untreated vs. IFNγ/IL1β	21.4198	4.84471	1.08342	4.47168	7.76065e-06	0.000162187	Up
NAPB	Non-transduced	Untreated vs. IFNγ/IL1β	62.4078	1.07601	0.24067	4.47091	7.78858e-06	0.000162501	Up
TRAF1	Non-transduced	Untreated vs. IFNγ/IL1β	11.6483	3.18377	0.713183	4.46417	8.03814e-06	0.000167154	Up
ICAM1	Non-transduced	Untreated vs. IFNγ/IL1β	15.2021	5.51466	1.23794	4.45471	8.40068e-06	0.000174152	Up
CCDC125	Non-transduced	Untreated vs. IFNγ/IL1β	82.2915	1.0293	0.231982	4.437	9.12223e-06	0.000187527	Up
MAP3K8	Non-transduced	Untreated vs. IFNγ/IL1β	15.7382	3.61852	0.81645	4.43202	9.33559e-06	0.000190977	Up
TNFSF10	Non-transduced	Untreated vs. IFNγ/IL1β	14.3998	5.54006	1.25889	4.40077	1.07868e-05	0.000218886	Up
KCTD14	Non-transduced	Untreated vs. IFNγ/IL1β	45.1653	7.38353	1.72679	4.27587	1.90392e-05	0.000378408	Up
SIM1	Non-transduced	Untreated vs. IFNγ/IL1β	39.8334	1.55337	0.363324	4.27542	1.90775e-05	0.00037857	Up
WNT7B	Non-transduced	Untreated vs. IFNγ/IL1β	12.9244	-2.2361	0.524641	-4.26214	2.02478e-05	0.000399274	Down
TMEM173	Non-transduced	Untreated vs. IFNγ/IL1β	55.2632	1.08239	0.255769	4.2319	2.31725e-05	0.000454809	Up
DUSP10	Non-transduced	Untreated vs. IFNγ/IL1β	48.4369	1.29364	0.306057	4.22678	2.37058e-05	0.000464553	Up
SPSB1	Non-transduced	Untreated vs. IFNγ/IL1β	44.6562	1.33488	0.316883	4.21252	2.52534e-05	0.000490298	Up
CTSO	Non-transduced	Untreated vs. IFNγ/IL1β	51.3638	1.3101	0.311709	4.20297	2.63441e-05	0.0005099	Up
CD34	Non-transduced	Untreated vs. IFNγ/IL1β	31.0346	1.70465	0.40595	4.19915	2.67913e-05	0.000516966	Up
C10orf10	Non-transduced	Untreated vs. IFNγ/IL1β	23.9024	1.96072	0.469999	4.17174	3.02279e-05	0.00057796	Up
MYD88	Non-transduced	Untreated vs. IFNγ/IL1β	46.8298	1.22546	0.294528	4.16076	3.17188e-05	0.000605544	Up
TEX19	Non-transduced	Untreated vs. IFNγ/IL1β	49.6278	1.34455	0.32409	4.14868	3.34394e-05	0.000634541	Up
TRIM55	Non-transduced	Untreated vs. IFNγ/IL1β	18.6986	-1.82976	0.441035	-4.14879	3.34242e-05	0.000634541	Down
TBX21	Non-transduced	Untreated vs. IFNγ/IL1β	7.97186	5.36209	1.29771	4.13196	3.59688e-05	0.000678447	Up
RGPD6	Non-transduced	Untreated vs. IFNγ/IL1β	4.7591	27.8573	6.76076	4.12043	3.78161e-05	0.000710095	Up
KLF4	Non-transduced	Untreated vs. IFNγ/IL1β	36.1976	1.71169	0.415494	4.11965	3.79451e-05	0.000710258	Up
PPAP2B	Non-transduced	Untreated vs. IFNγ/IL1β	81.8155	1.35874	0.32983	4.11951	3.79676e-05	0.000710258	Up
BANCR	Non-transduced	Untreated vs. IFNγ/IL1β	12.8834	5.26836	1.2832	4.10563	4.03214e-05	0.000748205	Up
CASP4	Non-transduced	Untreated vs. IFNγ/IL1β	18.6234	2.81372	0.709453	3.96605	7.30746e-05	0.00128761	Up
STBD1	Non-transduced	Untreated vs. IFNγ/IL1β	40.7847	1.31511	0.333025	3.94898	7.8486e-05	0.00137143	Up
NIPAL4	Non-transduced	Untreated vs. IFNγ/IL1β	42.5678	1.16405	0.295603	3.93789	8.2201e-05	0.00142644	Up
IFI44L	Non-transduced	Untreated vs. IFNγ/IL1β	8.84472	5.14193	1.31077	3.92284	8.75098e-05	0.00151439	Up
MMP3	Non-transduced	Untreated vs. IFNγ/IL1β	16.1315	3.37016	0.86532	3.8947	9.83205e-05	0.00168143	Up
CLIC5	Non-transduced	Untreated vs. IFNγ/IL1β	13.154	2.98017	0.765839	3.89138	9.96737e-05	0.00170149	Up
ROBO4	Non-transduced	Untreated vs. IFNγ/IL1β	15.0735	2.148	0.570155	3.76739	0.000164962	0.00271648	Up
SLC12A7	Non-transduced	Untreated vs. IFNγ/IL1β	10.8228	4.34848	1.17066	3.71456	0.000203555	0.00328834	Up
HLA-DRA	Non-transduced	Untreated vs. IFNγ/IL1β	12.7895	4.66371	1.26088	3.69876	0.000216653	0.00347168	Up
NFKB2	Non-transduced	Untreated vs. IFNγ/IL1β	20.0689	1.93202	0.526652	3.6685	0.000243979	0.003861	Up
BDKRB1	Non-transduced	Untreated vs. IFNγ/IL1β	11.6771	3.13723	0.857895	3.65689	0.000255298	0.00400987	Up
TNFRSF1B	Non-transduced	Untreated vs. IFNγ/IL1β	13.4818	4.19626	1.15173	3.64343	0.000269026	0.00419928	Up
TRPC4	Non-transduced	Untreated vs. IFNγ/IL1β	34.4902	-1.19897	0.331035	-3.62188	0.000292467	0.0044982	Down
MX2	Non-transduced	Untreated vs. IFNγ/IL1β	4.41736	5.00684	1.38301	3.62025	0.000294318	0.00452114	Up
S100A3	Non-transduced	Untreated vs. IFNγ/IL1β	24.5496	1.57504	0.435138	3.61965	0.000295007	0.00452619	Up
SLFN5	Non-transduced	Untreated vs. IFNγ/IL1β	27.6494	1.31106	0.363642	3.60537	0.000311713	0.00474777	Up
CYP26B1	Non-transduced	Untreated vs. IFNγ/IL1β	9.44125	-2.57152	0.713391	-3.60465	0.000312575	0.00475515	Down
ITGB6	Non-transduced	Untreated vs. IFNγ/IL1β	9.67083	3.49801	0.974728	3.5887	0.00033233	0.00500665	Up
STAT5A	Non-transduced	Untreated vs. IFNγ/IL1β	10.5904	3.46831	0.970774	3.57272	0.00035329	0.00528506	Up
ICOSLG	Non-transduced	Untreated vs. IFNγ/IL1β	29.6039	1.34922	0.377902	3.57027	0.000356607	0.00532204	Up
PLSCR4	Non-transduced	Untreated vs. IFNγ/IL1β	22.3399	1.81202	0.508206	3.56552	0.00036314	0.00539394	Up
SLC4A4	Non-transduced	Untreated vs. IFNγ/IL1β	33.6943	-1.2278	0.344336	-3.5657	0.000362886	0.00539394	Down
VAMP5	Non-transduced	Untreated vs. IFNγ/IL1β	22.1806	1.63909	0.461624	3.55071	0.000384191	0.00564003	Up
KIAA1644	Non-transduced	Untreated vs. IFNγ/IL1β	42.7071	1.20422	0.340652	3.53504	0.000407713	0.00594372	Up
MUC1	Non-transduced	Untreated vs. IFNγ/IL1β	37.1448	1.16614	0.330722	3.52605	0.000421803	0.00610668	Up
NCKAP5	Non-transduced	Untreated vs. IFNγ/IL1β	52.2899	2.80716	0.800465	3.50691	0.000453349	0.00651095	Up
SAA1	Non-transduced	Untreated vs. IFNγ/IL1β	11.2584	3.98225	1.1434	3.4828	0.000496197	0.00706983	Up
AMER1	Non-transduced	Untreated vs. IFNγ/IL1β	35.288	1.13622	0.327355	3.47092	0.000518684	0.00737352	Up
PHF11	Non-transduced	Untreated vs. IFNγ/IL1β	33.347	1.30692	0.380442	3.43527	0.000591963	0.00823837	Up
GFPT2	Non-transduced	Untreated vs. IFNγ/IL1β	32.7279	1.22487	0.358208	3.41945	0.000627484	0.00867513	Up
LIF	Non-transduced	Untreated vs. IFNγ/IL1β	63.0252	1.14988	0.33688	3.41333	0.000641731	0.00885266	Up
DPY19L2	Non-transduced	Untreated vs. IFNγ/IL1β	41.4965	1.2191	0.359686	3.38933	0.000700628	0.00953961	Up
PDZD2	Non-transduced	Untreated vs. IFNγ/IL1β	37.1459	1.01637	0.300084	3.38696	0.000706713	0.00961206	Up
MLKL	Non-transduced	Untreated vs. IFNγ/IL1β	22.265	1.59592	0.471332	3.38598	0.000709254	0.0096362	Up
TLR3	Non-transduced	Untreated vs. IFNγ/IL1β	18.5547	2.15387	0.643915	3.34497	0.00082292	0.0109967	Up
LOC101927204	Non-transduced	Untreated vs. IFNγ/IL1β	36.1047	1.17907	0.352805	3.34199	0.000831793	0.0110973	Up
SERPING1	Non-transduced	Untreated vs. IFNγ/IL1β	13.7581	2.51095	0.75996	3.30405	0.000952993	0.0125152	Up
SCARF1	Non-transduced	Untreated vs. IFNγ/IL1β	10.1398	2.36347	0.716604	3.29815	0.000973248	0.0127413	Up
NOS1AP	Non-transduced	Untreated vs. IFNγ/IL1β	4.26226	4.69386	1.43827	3.26353	0.00110033	0.0141257	Up
CRHBP	Non-transduced	Untreated vs. IFNγ/IL1β	8.62796	-2.07715	0.644806	-3.22135	0.00127588	0.015972	Down
TMEM191C	Non-transduced	Untreated vs. IFNγ/IL1β	4.15631	-4.82285	1.49813	-3.21924	0.00128531	0.016033	Down
RBM47	Non-transduced	Untreated vs. IFNγ/IL1β	11.4821	2.74641	0.853293	3.2186	0.00128818	0.0160462	Up
GJD3	Non-transduced	Untreated vs. IFNγ/IL1β	4.88994	4.42463	1.38582	3.19279	0.00140906	0.0172961	Up
TMEM229B	Non-transduced	Untreated vs. IFNγ/IL1β	6.74719	4.16106	1.31401	3.16669	0.00154186	0.0185984	Up
MMP25-AS1	Non-transduced	Untreated vs. IFNγ/IL1β	18.049	1.70162	0.53749	3.16586	0.00154626	0.0186336	Up
PRDM1	Non-transduced	Untreated vs. IFNγ/IL1β	9.80863	4.14099	1.31821	3.14138	0.00168155	0.0199581	Up
RASGRP3	Non-transduced	Untreated vs. IFNγ/IL1β	18.0722	1.48342	0.472375	3.14035	0.00168746	0.0199906	Up
OAS1	Non-transduced	Untreated vs. IFNγ/IL1β	9.57789	3.16297	1.02124	3.09718	0.00195369	0.0227798	Up
ANKRD20A1	Non-transduced	Untreated vs. IFNγ/IL1β	4.3271	20.8835	6.75284	3.09254	0.0019845	0.0230323	Up
GIMAP2	Non-transduced	Untreated vs. IFNγ/IL1β	4.642	4.27271	1.38252	3.09052	0.00199804	0.023168	Up
IKBKE	Non-transduced	Untreated vs. IFNγ/IL1β	35.9759	1.0285	0.333601	3.08304	0.00204899	0.0235634	Up
NEK5	Non-transduced	Untreated vs. IFNγ/IL1β	16.0186	1.6558	0.539444	3.06946	0.00214448	0.0244603	Up
ENOX1	Non-transduced	Untreated vs. IFNγ/IL1β	38.9068	1.00113	0.328217	3.05021	0.00228681	0.0257337	Up
RTP4	Non-transduced	Untreated vs. IFNγ/IL1β	4.26022	4.35636	1.42923	3.04804	0.00230339	0.0258741	Up
TET1	Non-transduced	Untreated vs. IFNγ/IL1β	35.4007	-1.05469	0.347035	-3.03916	0.00237242	0.0264605	Down
LOC101928674	Non-transduced	Untreated vs. IFNγ/IL1β	8.32739	2.29648	0.755781	3.03855	0.00237721	0.0264905	Up
CASP1	Non-transduced	Untreated vs. IFNγ/IL1β	7.70814	4.09583	1.35575	3.02108	0.00251879	0.0277973	Up
SELPLG	Non-transduced	Untreated vs. IFNγ/IL1β	9.96166	2.563	0.85142	3.01027	0.00261018	0.0285802	Up
C11orf91	Non-transduced	Untreated vs. IFNγ/IL1β	53.4012	1.19351	0.396877	3.00726	0.00263618	0.0288398	Up
IRAK2	Non-transduced	Untreated vs. IFNγ/IL1β	28.0312	1.23899	0.416424	2.97531	0.00292694	0.0315543	Up
SPTLC3	Non-transduced	Untreated vs. IFNγ/IL1β	45.2938	1.44777	0.488316	2.96482	0.00302859	0.0325109	Up
CPNE5	Non-transduced	Untreated vs. IFNγ/IL1β	9.1323	1.87145	0.631811	2.96204	0.0030561	0.0327193	Up
TESK2	Non-transduced	Untreated vs. IFNγ/IL1β	23.9305	1.18118	0.400168	2.95171	0.00316022	0.0336368	Up
ELOVL7	Non-transduced	Untreated vs. IFNγ/IL1β	17.8255	1.56202	0.532605	2.93279	0.00335932	0.0353966	Up
FIBCD1	Non-transduced	Untreated vs. IFNγ/IL1β	19.8047	-1.28484	0.439604	-2.92273	0.00346979	0.0361969	Down
CPEB3	Non-transduced	Untreated vs. IFNγ/IL1β	31.1919	1.13723	0.389219	2.92183	0.00347983	0.036263	Up
USP30-AS1	Non-transduced	Untreated vs. IFNγ/IL1β	5.38684	4.0164	1.3747	2.92164	0.00348189	0.036263	Up
FAM86C1	Non-transduced	Untreated vs. IFNγ/IL1β	29.7058	-1.02866	0.352972	-2.91428	0.00356513	0.0369464	Down
IL7	Non-transduced	Untreated vs. IFNγ/IL1β	4.35197	4.15312	1.42765	2.90906	0.00362521	0.0374648	Up
APOC1	Non-transduced	Untreated vs. IFNγ/IL1β	18.0796	-1.33081	0.459975	-2.89321	0.00381322	0.0390034	Down
IGIP	Non-transduced	Untreated vs. IFNγ/IL1β	21.9219	-1.07671	0.372373	-2.89148	0.00383435	0.0391558	Down
HLA-C	Non-transduced	Untreated vs. IFNγ/IL1β	27.1556	1.11045	0.384415	2.88868	0.00386866	0.0394741	Up
GLP2R	Non-transduced	Untreated vs. IFNγ/IL1β	6.57622	3.95804	1.37506	2.87845	0.00399635	0.040449	Up
TMEFF2	Non-transduced	Untreated vs. IFNγ/IL1β	17.1757	1.58479	0.550838	2.87705	0.00401413	0.0405963	Up
ELOVL2-AS1	Non-transduced	Untreated vs. IFNγ/IL1β	23.6483	1.13783	0.39787	2.85981	0.00423889	0.0422261	Up
LOC105274304	Non-transduced	Untreated vs. IFNγ/IL1β	14.8033	-1.38664	0.484874	-2.8598	0.00423905	0.0422261	Down
ZNF469	Non-transduced	Untreated vs. IFNγ/IL1β	11.7973	1.59185	0.556928	2.85828	0.00425951	0.0423628	Up
GAS1	Non-transduced	Untreated vs. IFNγ/IL1β	37.4107	1.03072	0.361596	2.85048	0.0043654	0.0431092	Up
TNFRSF14	Non-transduced	Untreated vs. IFNγ/IL1β	9.84734	1.83306	0.648921	2.82478	0.00473125	0.0458935	Up
CARD6	Non-transduced	Untreated vs. IFNγ/IL1β	9.91912	2.18379	0.781514	2.79431	0.00520105	0.0496091	Up
CSGALNACT1	Non-transduced	Untreated vs. IFNγ/IL1β	88.801	1.24747	0.449288	2.77655	0.0054939	0.0518521	Up
HIPK1-AS1	Non-transduced	Untreated vs. IFNγ/IL1β	9.7679	1.74421	0.629674	2.77002	0.0056053	0.052688	Up
ZBED2	Non-transduced	Untreated vs. IFNγ/IL1β	5.88314	-2.00415	0.726595	-2.75827	0.00581079	0.0541121	Down
BIK	Non-transduced	Untreated vs. IFNγ/IL1β	11.1692	1.67457	0.609991	2.74524	0.00604664	0.055977	Up
CAND2	Non-transduced	Untreated vs. IFNγ/IL1β	21.852	1.18671	0.433252	2.73906	0.00616142	0.0568723	Up
ZDHHC14	Non-transduced	Untreated vs. IFNγ/IL1β	17.4349	1.53367	0.562267	2.72765	0.00637868	0.0584488	Up
APOM	Non-transduced	Untreated vs. IFNγ/IL1β	8.86624	-2.02528	0.747249	-2.71032	0.00672185	0.0610156	Down
PPP2R3B	Non-transduced	Untreated vs. IFNγ/IL1β	25.545	-1.07571	0.400045	-2.68897	0.00716719	0.0641326	Down
LOC100499489	Non-transduced	Untreated vs. IFNγ/IL1β	19.0474	1.1214	0.420606	2.66614	0.0076727	0.067693	Up
RUNX3	Non-transduced	Untreated vs. IFNγ/IL1β	19.2637	1.43594	0.54167	2.65095	0.00802654	0.0702238	Up
CDH6	Non-transduced	Untreated vs. IFNγ/IL1β	10.1759	1.72093	0.6566	2.62097	0.00876789	0.0752448	Up
ZNF577	Non-transduced	Untreated vs. IFNγ/IL1β	11.444	-1.33372	0.509521	-2.6176	0.00885516	0.0757869	Down
KDR	Non-transduced	Untreated vs. IFNγ/IL1β	5.95755	3.10015	1.19993	2.58361	0.00977729	0.0818962	Up
PALMD	Non-transduced	Untreated vs. IFNγ/IL1β	4.90863	-2.0806	0.807004	-2.57817	0.00993247	0.082975	Down
SPDYE8P	Non-transduced	Untreated vs. IFNγ/IL1β	15.5263	1.70338	0.660794	2.57777	0.00994394	0.0830157	Up
CHMP4C	Non-transduced	Untreated vs. IFNγ/IL1β	4.34738	-3.63538	1.41065	-2.5771	0.00996327	0.083122	Down
LGALS9	Non-transduced	Untreated vs. IFNγ/IL1β	10.1656	2.063	0.80214	2.57187	0.010115	0.0841088	Up
SERPINB2	Non-transduced	Untreated vs. IFNγ/IL1β	7.23842	3.34155	1.30851	2.5537	0.0106584	0.087643	Up
CLIP2	Non-transduced	Untreated vs. IFNγ/IL1β	5.58856	1.99124	0.788194	2.52633	0.0115262	0.0928967	Up
HERC6	Non-transduced	Untreated vs. IFNγ/IL1β	9.44822	2.13198	0.84674	2.51787	0.0118068	0.0946127	Up
PKIA	Non-transduced	Untreated vs. IFNγ/IL1β	4.70545	-2.56627	1.02011	-2.51568	0.0118802	0.0949585	Down
MPND	Non-transduced	Untreated vs. IFNγ/IL1β	11.0006	-1.38076	0.550548	-2.50798	0.0121424	0.096625	Down
PLEKHA7	Non-transduced	Untreated vs. IFNγ/IL1β	11.5946	-1.46772	0.586111	-2.50416	0.0122741	0.097242	Down

## Sheet: Non-transduced_LB
Gene	Cell_line	Comparison	baseMean	log2FoldChange	lfcSE	stat	pvalue	padj	Dir
NPTX1	Non-transduced	IFNγ/IL1β vs. IFNγ/IL1β + LB	1334.76	3.26258	0.15999	20.3924	1.95201e-92	2.31392e-88	Up
CDKN1C	Non-transduced	IFNγ/IL1β vs. IFNγ/IL1β + LB	1154.73	3.2175	0.168859	19.0544	6.04395e-81	3.58225e-77	Up
TM4SF1	Non-transduced	IFNγ/IL1β vs. IFNγ/IL1β + LB	1253.72	2.29985	0.122869	18.7178	3.54479e-78	1.40067e-74	Up
TFPI2	Non-transduced	IFNγ/IL1β vs. IFNγ/IL1β + LB	1461.22	1.61463	0.103632	15.5805	9.88539e-55	2.92954e-51	Up
AKAP12	Non-transduced	IFNγ/IL1β vs. IFNγ/IL1β + LB	3243.49	1.30293	0.0925439	14.079	5.1119e-45	1.21193e-41	Up
IL11	Non-transduced	IFNγ/IL1β vs. IFNγ/IL1β + LB	1307.11	1.01188	0.0801318	12.6277	1.486e-36	2.93584e-33	Up
IGFBP4	Non-transduced	IFNγ/IL1β vs. IFNγ/IL1β + LB	245.493	1.77243	0.143298	12.3688	3.85341e-35	6.52547e-32	Up
EPAS1	Non-transduced	IFNγ/IL1β vs. IFNγ/IL1β + LB	1164.35	1.1154	0.090748	12.2912	1.0096e-34	1.32975e-31	Up
GPRC5A	Non-transduced	IFNγ/IL1β vs. IFNγ/IL1β + LB	1020.05	1.30695	0.110748	11.8011	3.85366e-32	4.15285e-29	Up
CSGALNACT1	Non-transduced	IFNγ/IL1β vs. IFNγ/IL1β + LB	88.801	3.5611	0.304829	11.6823	1.57034e-31	1.55123e-28	Up
SMOC1	Non-transduced	IFNγ/IL1β vs. IFNγ/IL1β + LB	86.2921	3.38342	0.335234	10.0927	5.95049e-24	4.70247e-21	Up
GABARAPL1	Non-transduced	IFNγ/IL1β vs. IFNγ/IL1β + LB	209.867	1.47664	0.149611	9.86992	5.62121e-23	4.16461e-20	Up
CD24	Non-transduced	IFNγ/IL1β vs. IFNγ/IL1β + LB	155.396	1.50312	0.171392	8.77009	1.78517e-18	1.17563e-15	Up
FAM49A	Non-transduced	IFNγ/IL1β vs. IFNγ/IL1β + LB	88.1571	1.82193	0.215023	8.47318	2.38777e-17	1.48972e-14	Up
PID1	Non-transduced	IFNγ/IL1β vs. IFNγ/IL1β + LB	95.9266	1.47652	0.1857	7.95112	1.84833e-15	1.04334e-12	Up
IDO1	Non-transduced	IFNγ/IL1β vs. IFNγ/IL1β + LB	464.561	1.12993	0.142425	7.93352	2.13017e-15	1.14778e-12	Up
NHS	Non-transduced	IFNγ/IL1β vs. IFNγ/IL1β + LB	43.7281	2.89906	0.368445	7.86837	3.593e-15	1.8518e-12	Up
ADARB1	Non-transduced	IFNγ/IL1β vs. IFNγ/IL1β + LB	131.9	1.32751	0.172789	7.68286	1.55572e-14	7.37662e-12	Up
CHMP1B	Non-transduced	IFNγ/IL1β vs. IFNγ/IL1β + LB	296.924	1.05125	0.136928	7.67739	1.62359e-14	7.40232e-12	Up
STC1	Non-transduced	IFNγ/IL1β vs. IFNγ/IL1β + LB	97.7202	1.63766	0.215909	7.58496	3.32596e-14	1.35952e-11	Up
CRISPLD2	Non-transduced	IFNγ/IL1β vs. IFNγ/IL1β + LB	92.2008	1.6657	0.227007	7.33764	2.17387e-13	7.8088e-11	Up
KRTAP2-3	Non-transduced	IFNγ/IL1β vs. IFNγ/IL1β + LB	225.363	-1.30605	0.18008	-7.25261	4.0881e-13	1.4253e-10	Down
NR4A3	Non-transduced	IFNγ/IL1β vs. IFNγ/IL1β + LB	28.2325	3.11429	0.433122	7.19034	6.46302e-13	2.12813e-10	Up
GREM1	Non-transduced	IFNγ/IL1β vs. IFNγ/IL1β + LB	909.722	1.21514	0.17208	7.06151	1.64704e-12	5.27677e-10	Up
NCKAP5	Non-transduced	IFNγ/IL1β vs. IFNγ/IL1β + LB	52.2899	2.61298	0.37122	7.03889	1.93774e-12	6.04472e-10	Up
PTGES	Non-transduced	IFNγ/IL1β vs. IFNγ/IL1β + LB	23.0019	3.12179	0.45616	6.84361	7.72202e-12	2.12876e-09	Up
CREM	Non-transduced	IFNγ/IL1β vs. IFNγ/IL1β + LB	79.4316	1.69868	0.251804	6.74605	1.51921e-11	4.0929e-09	Up
FAM167A	Non-transduced	IFNγ/IL1β vs. IFNγ/IL1β + LB	73.94	1.69615	0.259081	6.54677	5.8796e-11	1.45202e-08	Up
WDR66	Non-transduced	IFNγ/IL1β vs. IFNγ/IL1β + LB	134.578	1.43548	0.22016	6.52015	7.02389e-11	1.69921e-08	Up
SPTLC3	Non-transduced	IFNγ/IL1β vs. IFNγ/IL1β + LB	45.2938	2.2298	0.346384	6.43736	1.21572e-10	2.88223e-08	Up
PDE7B	Non-transduced	IFNγ/IL1β vs. IFNγ/IL1β + LB	21.5652	3.84117	0.601649	6.38441	1.72055e-10	3.9991e-08	Up
DIO2	Non-transduced	IFNγ/IL1β vs. IFNγ/IL1β + LB	37.4922	2.29555	0.36443	6.29901	2.99552e-10	6.57572e-08	Up
PDE4D	Non-transduced	IFNγ/IL1β vs. IFNγ/IL1β + LB	195.376	1.26179	0.203087	6.21304	5.197e-10	1.10009e-07	Up
PDE3A	Non-transduced	IFNγ/IL1β vs. IFNγ/IL1β + LB	22.5278	3.4277	0.564333	6.07391	1.24837e-09	2.5514e-07	Up
IGFN1	Non-transduced	IFNγ/IL1β vs. IFNγ/IL1β + LB	68.1654	1.41688	0.236792	5.98362	2.18226e-09	4.17648e-07	Up
LTB	Non-transduced	IFNγ/IL1β vs. IFNγ/IL1β + LB	44.9479	-1.73872	0.29983	-5.79903	6.67001e-09	1.14589e-06	Down
STAMBPL1	Non-transduced	IFNγ/IL1β vs. IFNγ/IL1β + LB	113.694	1.02254	0.176275	5.80083	6.59858e-09	1.14589e-06	Up
GPRC5C	Non-transduced	IFNγ/IL1β vs. IFNγ/IL1β + LB	44.3908	1.72782	0.303762	5.68807	1.28479e-08	2.03066e-06	Up
GBP2	Non-transduced	IFNγ/IL1β vs. IFNγ/IL1β + LB	60.4148	1.24192	0.22788	5.44987	5.04068e-08	6.86808e-06	Up
AVPI1	Non-transduced	IFNγ/IL1β vs. IFNγ/IL1β + LB	69.8208	1.23925	0.229211	5.40658	6.42401e-08	8.65343e-06	Up
LINC00473	Non-transduced	IFNγ/IL1β vs. IFNγ/IL1β + LB	18.7203	4.53776	0.85057	5.33496	9.55647e-08	1.24486e-05	Up
CCL20	Non-transduced	IFNγ/IL1β vs. IFNγ/IL1β + LB	264.118	1.29769	0.254655	5.09587	3.47148e-07	3.91913e-05	Up
PPAP2B	Non-transduced	IFNγ/IL1β vs. IFNγ/IL1β + LB	81.8155	1.26353	0.252753	4.99909	5.76026e-07	6.26442e-05	Up
SLC7A8	Non-transduced	IFNγ/IL1β vs. IFNγ/IL1β + LB	8.29837	4.16778	0.842658	4.94599	7.57559e-07	7.947e-05	Up
MAP2K6	Non-transduced	IFNγ/IL1β vs. IFNγ/IL1β + LB	52.5561	1.40223	0.285183	4.91695	8.7902e-07	8.9059e-05	Up
EPHA5	Non-transduced	IFNγ/IL1β vs. IFNγ/IL1β + LB	37.8641	1.60001	0.339866	4.70778	2.50425e-06	0.000230119	Up
VCAM1	Non-transduced	IFNγ/IL1β vs. IFNγ/IL1β + LB	14.4034	-2.58077	0.553499	-4.66265	3.12167e-06	0.000276151	Down
NFATC2	Non-transduced	IFNγ/IL1β vs. IFNγ/IL1β + LB	17.1329	2.08765	0.450524	4.63382	3.58977e-06	0.000315209	Up
NR4A2	Non-transduced	IFNγ/IL1β vs. IFNγ/IL1β + LB	12.2332	3.12266	0.691568	4.51533	6.3217e-06	0.000527728	Up
LRRC4C	Non-transduced	IFNγ/IL1β vs. IFNγ/IL1β + LB	40.6439	1.61277	0.363546	4.43623	9.15499e-06	0.000733265	Up
C11orf96	Non-transduced	IFNγ/IL1β vs. IFNγ/IL1β + LB	13.1747	2.24565	0.509693	4.40588	1.05356e-05	0.000838179	Up
EBF1	Non-transduced	IFNγ/IL1β vs. IFNγ/IL1β + LB	39.9057	1.32508	0.302037	4.38715	1.14847e-05	0.00090159	Up
LINC00673	Non-transduced	IFNγ/IL1β vs. IFNγ/IL1β + LB	34.849	1.35569	0.316505	4.2833	1.8414e-05	0.00136425	Up
PLXNA2	Non-transduced	IFNγ/IL1β vs. IFNγ/IL1β + LB	34.5028	-1.61553	0.38479	-4.19846	2.68735e-05	0.00193066	Down
CITED4	Non-transduced	IFNγ/IL1β vs. IFNγ/IL1β + LB	17.7002	1.96917	0.470629	4.18414	2.86253e-05	0.00201979	Up
SLC28A3	Non-transduced	IFNγ/IL1β vs. IFNγ/IL1β + LB	45.4368	-1.13919	0.281816	-4.04232	5.29249e-05	0.0034471	Down
C8orf31	Non-transduced	IFNγ/IL1β vs. IFNγ/IL1β + LB	13.4365	2.14361	0.536735	3.99379	6.50248e-05	0.00405686	Up
ISG20	Non-transduced	IFNγ/IL1β vs. IFNγ/IL1β + LB	64.1414	1.00081	0.255144	3.92252	8.76289e-05	0.00501813	Up
TRPC4	Non-transduced	IFNγ/IL1β vs. IFNγ/IL1β + LB	34.4902	1.29506	0.331467	3.90705	9.34286e-05	0.00522407	Up
LYPD1	Non-transduced	IFNγ/IL1β vs. IFNγ/IL1β + LB	38.2942	1.78885	0.464273	3.85302	0.000116669	0.00614666	Up
SERPINB7	Non-transduced	IFNγ/IL1β vs. IFNγ/IL1β + LB	31.9771	-1.54789	0.407439	-3.79907	0.000145241	0.00738174	Down
GNG4	Non-transduced	IFNγ/IL1β vs. IFNγ/IL1β + LB	26.9602	1.3582	0.363158	3.73997	0.000184039	0.00877579	Up
PDGFB	Non-transduced	IFNγ/IL1β vs. IFNγ/IL1β + LB	31.0992	-1.23543	0.330456	-3.73856	0.000185081	0.00877579	Down
BTN3A3	Non-transduced	IFNγ/IL1β vs. IFNγ/IL1β + LB	38.9327	1.17964	0.317717	3.71288	0.000204917	0.00952581	Up
PDZD2	Non-transduced	IFNγ/IL1β vs. IFNγ/IL1β + LB	37.1459	-1.11413	0.303834	-3.66691	0.0002455	0.0111142	Down
SLIT2	Non-transduced	IFNγ/IL1β vs. IFNγ/IL1β + LB	193.262	1.01231	0.283506	3.57067	0.000356064	0.0152927	Up
WNT10B	Non-transduced	IFNγ/IL1β vs. IFNγ/IL1β + LB	12.4779	1.95415	0.554736	3.52266	0.000427241	0.0177081	Up
NIPAL4	Non-transduced	IFNγ/IL1β vs. IFNγ/IL1β + LB	42.5678	-1.01355	0.290362	-3.49065	0.00048184	0.0190684	Down
NFATC1	Non-transduced	IFNγ/IL1β vs. IFNγ/IL1β + LB	40.5734	1.04297	0.299159	3.48635	0.00048966	0.0192672	Up
HIVEP3	Non-transduced	IFNγ/IL1β vs. IFNγ/IL1β + LB	37.718	1.06439	0.30563	3.48261	0.000496552	0.0194262	Up
LTBP2	Non-transduced	IFNγ/IL1β vs. IFNγ/IL1β + LB	29.2988	-1.26458	0.371326	-3.40558	0.000660234	0.0248458	Down
ATOH8	Non-transduced	IFNγ/IL1β vs. IFNγ/IL1β + LB	22.2405	1.36809	0.407954	3.35354	0.000797843	0.0290111	Up
SNAP25	Non-transduced	IFNγ/IL1β vs. IFNγ/IL1β + LB	20.4236	1.42063	0.436135	3.25731	0.00112474	0.0378007	Up
ARHGAP6	Non-transduced	IFNγ/IL1β vs. IFNγ/IL1β + LB	9.81622	2.06679	0.635168	3.25393	0.0011382	0.0381137	Up
SCARF1	Non-transduced	IFNγ/IL1β vs. IFNγ/IL1β + LB	10.1398	-2.1284	0.663404	-3.2083	0.0013352	0.0431268	Down
F2RL1	Non-transduced	IFNγ/IL1β vs. IFNγ/IL1β + LB	10.5223	-2.18078	0.709811	-3.07233	0.00212391	0.0615572	Down
FIBCD1	Non-transduced	IFNγ/IL1β vs. IFNγ/IL1β + LB	19.8047	1.31122	0.441992	2.96662	0.00301094	0.0805681	Up
PCDHGA10	Non-transduced	IFNγ/IL1β vs. IFNγ/IL1β + LB	11.7677	-2.52546	0.866721	-2.91381	0.00357047	0.0914133	Down
FBXL2	Non-transduced	IFNγ/IL1β vs. IFNγ/IL1β + LB	29.1102	-1.0583	0.36766	-2.87847	0.00399609	0.099516	Down

## Sheet: Non-transduced_CNO
Gene	Cell_line	Comparison	baseMean	log2FoldChange	lfcSE	stat	pvalue	padj	Dir
NUGGC	Non-transduced	IFNγ/IL1β vs. IFNγ/IL1β + CNO	0.449945	16	3.40174	4.70347	2.55774e-06	0.0489117	Up
RAPGEF3	Non-transduced	IFNγ/IL1β vs. IFNγ/IL1β + CNO	0.736341	-20.6541	4.63395	-4.45712	8.30686e-06	0.079426	Down

## Sheet: DREADD-ß2AR_CNO
Gene	Cell_line	Comparison	baseMean	log2FoldChange	lfcSE	stat	pvalue	padj	Dir
IL11	DREADD-β2AR	IFNγ/IL1β vs. IFNγ/IL1β + CNO	1307.11	1.91133	0.0752919	25.3856	3.64096e-142	4.316e-138	Up
TM4SF1	DREADD-β2AR	IFNγ/IL1β vs. IFNγ/IL1β + CNO	1253.72	2.79453	0.120528	23.1856	6.36232e-119	3.77095e-115	Up
CDKN1C	DREADD-β2AR	IFNγ/IL1β vs. IFNγ/IL1β + CNO	1154.73	3.62505	0.163009	22.2383	1.46238e-109	5.77834e-106	Up
FGF5	DREADD-β2AR	IFNγ/IL1β vs. IFNγ/IL1β + CNO	1727.18	-1.8789	0.0882991	-21.2788	1.78346e-100	5.28528e-97	Down
NPTX1	DREADD-β2AR	IFNγ/IL1β vs. IFNγ/IL1β + CNO	1334.76	3.14864	0.15741	20.0029	5.20038e-89	1.23291e-85	Up
TFPI2	DREADD-β2AR	IFNγ/IL1β vs. IFNγ/IL1β + CNO	1461.22	1.87721	0.101491	18.4964	2.20613e-76	4.35858e-73	Up
AKAP12	DREADD-β2AR	IFNγ/IL1β vs. IFNγ/IL1β + CNO	3243.49	1.37232	0.0914438	15.0073	6.58097e-51	1.11444e-47	Up
CSGALNACT1	DREADD-β2AR	IFNγ/IL1β vs. IFNγ/IL1β + CNO	88.801	4.02083	0.276037	14.5663	4.60255e-48	6.06206e-45	Up
IGFBP4	DREADD-β2AR	IFNγ/IL1β vs. IFNγ/IL1β + CNO	245.493	1.94249	0.140491	13.8265	1.76507e-43	1.90211e-40	Up
PDE4D	DREADD-β2AR	IFNγ/IL1β vs. IFNγ/IL1β + CNO	195.376	2.32959	0.173942	13.3929	6.65536e-41	6.57438e-38	Up
METRNL	DREADD-β2AR	IFNγ/IL1β vs. IFNγ/IL1β + CNO	579.486	1.03571	0.0839657	12.3349	5.87604e-35	5.35804e-32	Up
KRTAP2-3	DREADD-β2AR	IFNγ/IL1β vs. IFNγ/IL1β + CNO	225.363	-2.43955	0.201609	-12.1004	1.05079e-33	8.89723e-31	Down
SMOC1	DREADD-β2AR	IFNγ/IL1β vs. IFNγ/IL1β + CNO	86.2921	3.55921	0.298393	11.9279	8.46417e-33	6.68895e-30	Up
ANKRD1	DREADD-β2AR	IFNγ/IL1β vs. IFNγ/IL1β + CNO	1877.2	-1.96807	0.168163	-11.7034	1.22507e-31	9.07627e-29	Down
SLC7A5	DREADD-β2AR	IFNγ/IL1β vs. IFNγ/IL1β + CNO	752.729	1.08144	0.0953711	11.3393	8.38502e-30	5.84683e-27	Up
EPAS1	DREADD-β2AR	IFNγ/IL1β vs. IFNγ/IL1β + CNO	1164.35	1.00334	0.0892693	11.2395	2.6088e-29	1.71804e-26	Up
CD24	DREADD-β2AR	IFNγ/IL1β vs. IFNγ/IL1β + CNO	155.396	1.74561	0.161509	10.8082	3.14947e-27	1.7778e-24	Up
BCL7A	DREADD-β2AR	IFNγ/IL1β vs. IFNγ/IL1β + CNO	758.322	1.00008	0.0927508	10.7824	4.16706e-27	2.24529e-24	Up
EMP1	DREADD-β2AR	IFNγ/IL1β vs. IFNγ/IL1β + CNO	621.895	-1.2935	0.12535	-10.3191	5.77562e-25	2.85267e-22	Down
SMURF2	DREADD-β2AR	IFNγ/IL1β vs. IFNγ/IL1β + CNO	888.557	-1.15181	0.11297	-10.1956	2.07362e-24	9.8323e-22	Down
GPRC5A	DREADD-β2AR	IFNγ/IL1β vs. IFNγ/IL1β + CNO	1020.05	1.10224	0.108691	10.141	3.6351e-24	1.65733e-21	Up
ETS1	DREADD-β2AR	IFNγ/IL1β vs. IFNγ/IL1β + CNO	2714.2	-1.06064	0.104989	-10.1023	5.39535e-24	2.36876e-21	Down
F3	DREADD-β2AR	IFNγ/IL1β vs. IFNγ/IL1β + CNO	1457.04	-1.63974	0.166013	-9.87714	5.23053e-23	2.13802e-20	Down
RGS2	DREADD-β2AR	IFNγ/IL1β vs. IFNγ/IL1β + CNO	1045.8	1.86089	0.191035	9.7411	2.01357e-22	7.67855e-20	Up
FAM49A	DREADD-β2AR	IFNγ/IL1β vs. IFNγ/IL1β + CNO	88.1571	1.95571	0.200918	9.73386	2.16219e-22	7.76684e-20	Up
IDO1	DREADD-β2AR	IFNγ/IL1β vs. IFNγ/IL1β + CNO	464.561	1.30772	0.136876	9.55405	1.24726e-21	4.34855e-19	Up
HMGA2	DREADD-β2AR	IFNγ/IL1β vs. IFNγ/IL1β + CNO	802.884	-1.05487	0.112552	-9.37233	7.09506e-21	2.2731e-18	Down
CHMP1B	DREADD-β2AR	IFNγ/IL1β vs. IFNγ/IL1β + CNO	296.924	1.25944	0.13473	9.3479	8.94065e-21	2.78901e-18	Up
GABARAPL1	DREADD-β2AR	IFNγ/IL1β vs. IFNγ/IL1β + CNO	209.867	1.33332	0.143835	9.26979	1.86518e-20	5.66918e-18	Up
AVPI1	DREADD-β2AR	IFNγ/IL1β vs. IFNγ/IL1β + CNO	69.8208	2.02737	0.220045	9.21347	3.15749e-20	8.91163e-18	Up
PPAP2B	DREADD-β2AR	IFNγ/IL1β vs. IFNγ/IL1β + CNO	81.8155	2.02334	0.230743	8.76878	1.80615e-18	4.75779e-16	Up
EGR1	DREADD-β2AR	IFNγ/IL1β vs. IFNγ/IL1β + CNO	197.762	-2.0347	0.2322	-8.76269	1.90638e-18	4.91266e-16	Down
ELK3	DREADD-β2AR	IFNγ/IL1β vs. IFNγ/IL1β + CNO	1109.49	-1.00803	0.116077	-8.68416	3.81535e-18	9.6228e-16	Down
PMEPA1	DREADD-β2AR	IFNγ/IL1β vs. IFNγ/IL1β + CNO	160.374	1.29489	0.149815	8.64325	5.46339e-18	1.34923e-15	Up
DNER	DREADD-β2AR	IFNγ/IL1β vs. IFNγ/IL1β + CNO	300.638	1.22806	0.142872	8.5955	8.29063e-18	2.00565e-15	Up
NR4A3	DREADD-β2AR	IFNγ/IL1β vs. IFNγ/IL1β + CNO	28.2325	3.11659	0.373873	8.33596	7.68749e-17	1.71939e-14	Up
RNU6-36P	DREADD-β2AR	IFNγ/IL1β vs. IFNγ/IL1β + CNO	10.6933	22.1814	2.8185	7.86993	3.54849e-15	7.64797e-13	Up
PID1	DREADD-β2AR	IFNγ/IL1β vs. IFNγ/IL1β + CNO	95.9266	1.51207	0.198216	7.62842	2.37654e-14	4.33408e-12	Up
PDE7B	DREADD-β2AR	IFNγ/IL1β vs. IFNγ/IL1β + CNO	21.5652	3.77849	0.496102	7.61635	2.60944e-14	4.68671e-12	Up
DIO2	DREADD-β2AR	IFNγ/IL1β vs. IFNγ/IL1β + CNO	37.4922	2.71184	0.358115	7.57254	3.65983e-14	6.47518e-12	Up
SCHIP1	DREADD-β2AR	IFNγ/IL1β vs. IFNγ/IL1β + CNO	447.469	-1.01755	0.135359	-7.5174	5.5877e-14	9.59951e-12	Down
CRISPLD2	DREADD-β2AR	IFNγ/IL1β vs. IFNγ/IL1β + CNO	92.2008	1.63705	0.218972	7.47608	7.65729e-14	1.29671e-11	Up
GPRC5C	DREADD-β2AR	IFNγ/IL1β vs. IFNγ/IL1β + CNO	44.3908	1.99273	0.270804	7.35856	1.85898e-13	3.01868e-11	Up
WDR66	DREADD-β2AR	IFNγ/IL1β vs. IFNγ/IL1β + CNO	134.578	1.44538	0.196792	7.34472	2.06184e-13	3.25881e-11	Up
STC1	DREADD-β2AR	IFNγ/IL1β vs. IFNγ/IL1β + CNO	97.7202	1.57637	0.220131	7.16103	8.00707e-13	1.20147e-10	Up
ADARB1	DREADD-β2AR	IFNγ/IL1β vs. IFNγ/IL1β + CNO	131.9	1.17242	0.164197	7.14033	9.31104e-13	1.36263e-10	Up
NHS	DREADD-β2AR	IFNγ/IL1β vs. IFNγ/IL1β + CNO	43.7281	2.39463	0.33545	7.13856	9.43129e-13	1.3634e-10	Up
LINC00473	DREADD-β2AR	IFNγ/IL1β vs. IFNγ/IL1β + CNO	18.7203	4.09583	0.585403	6.99659	2.62264e-12	3.61497e-10	Up
SERPINE1	DREADD-β2AR	IFNγ/IL1β vs. IFNγ/IL1β + CNO	9650.81	-1.38404	0.198091	-6.98688	2.81067e-12	3.82962e-10	Down
MAP2K6	DREADD-β2AR	IFNγ/IL1β vs. IFNγ/IL1β + CNO	52.5561	1.85192	0.266021	6.96156	3.36513e-12	4.48206e-10	Up
LRRC37A	DREADD-β2AR	IFNγ/IL1β vs. IFNγ/IL1β + CNO	26.002	24.1316	3.52556	6.84476	7.66062e-12	9.66054e-10	Up
XIRP1	DREADD-β2AR	IFNγ/IL1β vs. IFNγ/IL1β + CNO	34.9002	-2.91269	0.425936	-6.83833	8.01203e-12	9.99732e-10	Down
SNORD3C	DREADD-β2AR	IFNγ/IL1β vs. IFNγ/IL1β + CNO	145.622	25.522	3.74502	6.8149	9.43267e-12	1.15273e-09	Up
LINC00673	DREADD-β2AR	IFNγ/IL1β vs. IFNγ/IL1β + CNO	34.849	2.20352	0.323562	6.8102	9.74608e-12	1.17888e-09	Up
CCL20	DREADD-β2AR	IFNγ/IL1β vs. IFNγ/IL1β + CNO	264.118	1.67945	0.251815	6.66936	2.5693e-11	2.76877e-09	Up
HES1	DREADD-β2AR	IFNγ/IL1β vs. IFNγ/IL1β + CNO	123.287	1.07636	0.162981	6.60423	3.99596e-11	4.19187e-09	Up
PDE3A	DREADD-β2AR	IFNγ/IL1β vs. IFNγ/IL1β + CNO	22.5278	3.06987	0.481022	6.38197	1.74829e-10	1.65794e-08	Up
HHIP	DREADD-β2AR	IFNγ/IL1β vs. IFNγ/IL1β + CNO	274.245	-1.10006	0.17253	-6.37605	1.8171e-10	1.70951e-08	Down
FAM167A	DREADD-β2AR	IFNγ/IL1β vs. IFNγ/IL1β + CNO	73.94	1.50657	0.237044	6.35567	2.07517e-10	1.9218e-08	Up
NCKAP5	DREADD-β2AR	IFNγ/IL1β vs. IFNγ/IL1β + CNO	52.2899	1.6485	0.259873	6.3435	2.246e-10	2.06388e-08	Up
PTGES	DREADD-β2AR	IFNγ/IL1β vs. IFNγ/IL1β + CNO	23.0019	2.86277	0.455492	6.28501	3.2784e-10	2.9894e-08	Up
HAS2	DREADD-β2AR	IFNγ/IL1β vs. IFNγ/IL1β + CNO	140.593	-1.33481	0.223079	-5.98357	2.18297e-09	1.7367e-07	Down
IGFN1	DREADD-β2AR	IFNγ/IL1β vs. IFNγ/IL1β + CNO	68.1654	1.28957	0.222933	5.78457	7.26963e-09	5.52399e-07	Up
LOXL1-AS1	DREADD-β2AR	IFNγ/IL1β vs. IFNγ/IL1β + CNO	172.744	-1.0827	0.189603	-5.71034	1.12753e-08	8.35359e-07	Down
SPOCD1	DREADD-β2AR	IFNγ/IL1β vs. IFNγ/IL1β + CNO	71.6835	-1.40409	0.248658	-5.64667	1.63582e-08	1.18964e-06	Down
SMAD6	DREADD-β2AR	IFNγ/IL1β vs. IFNγ/IL1β + CNO	65.54	1.21471	0.218602	5.5567	2.74917e-08	1.95141e-06	Up
PRKCE	DREADD-β2AR	IFNγ/IL1β vs. IFNγ/IL1β + CNO	83.1157	1.10358	0.201874	5.46667	4.58568e-08	3.05386e-06	Up
CREM	DREADD-β2AR	IFNγ/IL1β vs. IFNγ/IL1β + CNO	79.4316	1.34834	0.24839	5.42834	5.68805e-08	3.7459e-06	Up
EVA1A	DREADD-β2AR	IFNγ/IL1β vs. IFNγ/IL1β + CNO	102.532	-1.13467	0.210126	-5.39996	6.66563e-08	4.33038e-06	Down
LYPD1	DREADD-β2AR	IFNγ/IL1β vs. IFNγ/IL1β + CNO	38.2942	1.84052	0.342071	5.38053	7.42661e-08	4.75865e-06	Up
DPF3	DREADD-β2AR	IFNγ/IL1β vs. IFNγ/IL1β + CNO	141.875	-1.01034	0.192664	-5.24407	1.5707e-07	9.49952e-06	Down
GBP2	DREADD-β2AR	IFNγ/IL1β vs. IFNγ/IL1β + CNO	60.4148	1.18741	0.229591	5.17184	2.318e-07	1.34037e-05	Up
C8orf31	DREADD-β2AR	IFNγ/IL1β vs. IFNγ/IL1β + CNO	13.4365	2.74822	0.532673	5.1593	2.47881e-07	1.41268e-05	Up
LOC100129940	DREADD-β2AR	IFNγ/IL1β vs. IFNγ/IL1β + CNO	82.3119	-1.2234	0.237266	-5.15622	2.51991e-07	1.42585e-05	Down
SYNPO	DREADD-β2AR	IFNγ/IL1β vs. IFNγ/IL1β + CNO	37.0617	1.61284	0.312909	5.15432	2.54548e-07	1.43006e-05	Up
SPTLC3	DREADD-β2AR	IFNγ/IL1β vs. IFNγ/IL1β + CNO	45.2938	1.48353	0.291115	5.09601	3.4688e-07	1.87759e-05	Up
DYX1C1-CCPG1	DREADD-β2AR	IFNγ/IL1β vs. IFNγ/IL1β + CNO	23.9949	21.0613	4.16399	5.05795	4.23791e-07	2.23272e-05	Up
NIPAL4	DREADD-β2AR	IFNγ/IL1β vs. IFNγ/IL1β + CNO	42.5678	-1.38523	0.282212	-4.90846	9.17957e-07	4.57204e-05	Down
KIAA1217	DREADD-β2AR	IFNγ/IL1β vs. IFNγ/IL1β + CNO	68.3466	1.07275	0.219697	4.88288	1.04549e-06	5.0379e-05	Up
ADAM12	DREADD-β2AR	IFNγ/IL1β vs. IFNγ/IL1β + CNO	38.8462	1.34725	0.294542	4.57406	4.78368e-06	0.00020252	Up
KIAA1644	DREADD-β2AR	IFNγ/IL1β vs. IFNγ/IL1β + CNO	42.7071	1.17776	0.259472	4.53905	5.65078e-06	0.000236694	Up
EBF1	DREADD-β2AR	IFNγ/IL1β vs. IFNγ/IL1β + CNO	39.9057	1.2817	0.286292	4.4769	7.57329e-06	0.000306285	Up
DDIT4	DREADD-β2AR	IFNγ/IL1β vs. IFNγ/IL1β + CNO	131.108	1.09032	0.243808	4.47205	7.74746e-06	0.000311317	Up
ATOH8	DREADD-β2AR	IFNγ/IL1β vs. IFNγ/IL1β + CNO	22.2405	1.68688	0.379513	4.44486	8.79495e-06	0.00034868	Up
GNG4	DREADD-β2AR	IFNγ/IL1β vs. IFNγ/IL1β + CNO	26.9602	1.59985	0.361911	4.42056	9.84462e-06	0.000383875	Up
EPHA5	DREADD-β2AR	IFNγ/IL1β vs. IFNγ/IL1β + CNO	37.8641	1.27382	0.289945	4.39331	1.11639e-05	0.000426891	Up
PADI1	DREADD-β2AR	IFNγ/IL1β vs. IFNγ/IL1β + CNO	64.2771	-1.10748	0.256558	-4.31666	1.58407e-05	0.000582978	Down
MTSS1	DREADD-β2AR	IFNγ/IL1β vs. IFNγ/IL1β + CNO	60.8439	-1.23085	0.28641	-4.29752	1.72716e-05	0.000625627	Down
EDN2	DREADD-β2AR	IFNγ/IL1β vs. IFNγ/IL1β + CNO	14.1064	1.92936	0.455114	4.23929	2.24224e-05	0.00078175	Up
NR4A2	DREADD-β2AR	IFNγ/IL1β vs. IFNγ/IL1β + CNO	12.2332	2.45989	0.587316	4.18836	2.80979e-05	0.000938445	Up
APOL3	DREADD-β2AR	IFNγ/IL1β vs. IFNγ/IL1β + CNO	14.4057	2.00882	0.480774	4.17831	2.93687e-05	0.000975172	Up
HLA-DRA	DREADD-β2AR	IFNγ/IL1β vs. IFNγ/IL1β + CNO	12.7895	2.10542	0.509906	4.12903	3.64302e-05	0.0011799	Up
NR4A1	DREADD-β2AR	IFNγ/IL1β vs. IFNγ/IL1β + CNO	24.5922	1.38446	0.340725	4.06327	4.83899e-05	0.00151349	Up
EPHA2	DREADD-β2AR	IFNγ/IL1β vs. IFNγ/IL1β + CNO	444.51	-1.04254	0.257052	-4.05577	4.99699e-05	0.00154256	Down
FAS	DREADD-β2AR	IFNγ/IL1β vs. IFNγ/IL1β + CNO	38.3345	1.17435	0.291808	4.02438	5.71254e-05	0.00172172	Up
LTB	DREADD-β2AR	IFNγ/IL1β vs. IFNγ/IL1β + CNO	44.9479	-1.20407	0.300338	-4.00905	6.09624e-05	0.0018157	Down
C11orf96	DREADD-β2AR	IFNγ/IL1β vs. IFNγ/IL1β + CNO	13.1747	2.05689	0.516885	3.9794	6.90888e-05	0.00203221	Up
MYEOV	DREADD-β2AR	IFNγ/IL1β vs. IFNγ/IL1β + CNO	11.3888	-3.45524	0.871493	-3.96474	7.34769e-05	0.00212957	Down
ANXA10	DREADD-β2AR	IFNγ/IL1β vs. IFNγ/IL1β + CNO	10.5552	2.18461	0.557657	3.91748	8.94778e-05	0.00251147	Up
FAT4	DREADD-β2AR	IFNγ/IL1β vs. IFNγ/IL1β + CNO	31.2486	1.32528	0.339182	3.90727	9.33431e-05	0.00260964	Up
MYPN	DREADD-β2AR	IFNγ/IL1β vs. IFNγ/IL1β + CNO	19.8065	2.0072	0.516426	3.88673	0.000101605	0.0027945	Up
ID4	DREADD-β2AR	IFNγ/IL1β vs. IFNγ/IL1β + CNO	20.7689	1.5632	0.408617	3.82559	0.000130462	0.00343665	Up
CYP24A1	DREADD-β2AR	IFNγ/IL1β vs. IFNγ/IL1β + CNO	25.9325	-1.61071	0.424083	-3.79809	0.000145814	0.00378222	Down
SAA2	DREADD-β2AR	IFNγ/IL1β vs. IFNγ/IL1β + CNO	27.6438	1.40304	0.37328	3.75868	0.000170815	0.00434516	Up
ELAVL2	DREADD-β2AR	IFNγ/IL1β vs. IFNγ/IL1β + CNO	41.3515	1.11878	0.299293	3.73807	0.000185436	0.00464727	Up
KANK1	DREADD-β2AR	IFNγ/IL1β vs. IFNγ/IL1β + CNO	50.6629	-1.13885	0.305035	-3.73349	0.000188844	0.00470286	Down
IFI27	DREADD-β2AR	IFNγ/IL1β vs. IFNγ/IL1β + CNO	29.484	1.26022	0.338009	3.72835	0.000192741	0.00477982	Up
NFATC2	DREADD-β2AR	IFNγ/IL1β vs. IFNγ/IL1β + CNO	17.1329	1.72636	0.470236	3.67126	0.000241358	0.00572211	Up
PDGFB	DREADD-β2AR	IFNγ/IL1β vs. IFNγ/IL1β + CNO	31.0992	-1.18755	0.32663	-3.63577	0.000277156	0.00639469	Down
SLC7A8	DREADD-β2AR	IFNγ/IL1β vs. IFNγ/IL1β + CNO	8.29837	2.86836	0.796973	3.59907	0.000319359	0.00712935	Up
LIF	DREADD-β2AR	IFNγ/IL1β vs. IFNγ/IL1β + CNO	63.0252	-1.26061	0.350643	-3.59514	0.000324217	0.00720962	Down
SCG2	DREADD-β2AR	IFNγ/IL1β vs. IFNγ/IL1β + CNO	27.5271	1.20109	0.33554	3.57958	0.000344153	0.00750883	Up
CSF2RB	DREADD-β2AR	IFNγ/IL1β vs. IFNγ/IL1β + CNO	28.489	1.26836	0.363877	3.48567	0.000490912	0.0101029	Up
CERS6-AS1	DREADD-β2AR	IFNγ/IL1β vs. IFNγ/IL1β + CNO	9.36081	-21.7648	6.29832	-3.45566	0.000548946	0.0109549	Down
FLT1	DREADD-β2AR	IFNγ/IL1β vs. IFNγ/IL1β + CNO	21.9174	-1.41104	0.40875	-3.45209	0.000556258	0.011045	Down
SCARF2	DREADD-β2AR	IFNγ/IL1β vs. IFNγ/IL1β + CNO	54.7851	-1.10496	0.325165	-3.39814	0.000678453	0.0130558	Down
SLC28A3	DREADD-β2AR	IFNγ/IL1β vs. IFNγ/IL1β + CNO	45.4368	-1.00451	0.299844	-3.35013	0.00080775	0.0149845	Down
RUNX3	DREADD-β2AR	IFNγ/IL1β vs. IFNγ/IL1β + CNO	19.2637	1.37888	0.416727	3.30883	0.000936859	0.0168266	Up
CITED4	DREADD-β2AR	IFNγ/IL1β vs. IFNγ/IL1β + CNO	17.7002	1.29124	0.399501	3.23214	0.00122867	0.020659	Up
ZNF747	DREADD-β2AR	IFNγ/IL1β vs. IFNγ/IL1β + CNO	30.3884	1.10541	0.348382	3.17297	0.0015089	0.0242693	Up
ACSS1	DREADD-β2AR	IFNγ/IL1β vs. IFNγ/IL1β + CNO	8.58094	1.93395	0.611569	3.16228	0.00156541	0.0249749	Up
SH3RF2	DREADD-β2AR	IFNγ/IL1β vs. IFNγ/IL1β + CNO	26.8572	-1.28398	0.407593	-3.15014	0.0016319	0.0257584	Down
VCAM1	DREADD-β2AR	IFNγ/IL1β vs. IFNγ/IL1β + CNO	14.4034	-1.72315	0.547988	-3.1445	0.00166371	0.0260867	Down
C17orf100	DREADD-β2AR	IFNγ/IL1β vs. IFNγ/IL1β + CNO	25.7678	1.26524	0.404743	3.12604	0.00177176	0.0272982	Up
TLR3	DREADD-β2AR	IFNγ/IL1β vs. IFNγ/IL1β + CNO	18.5547	1.23446	0.396461	3.11371	0.00184752	0.0280775	Up
CCDC85A	DREADD-β2AR	IFNγ/IL1β vs. IFNγ/IL1β + CNO	17.9193	1.27563	0.410549	3.10712	0.00188919	0.0286056	Up
WNT10B	DREADD-β2AR	IFNγ/IL1β vs. IFNγ/IL1β + CNO	12.4779	1.63206	0.528821	3.08623	0.00202712	0.0301121	Up
TNFSF10	DREADD-β2AR	IFNγ/IL1β vs. IFNγ/IL1β + CNO	14.3998	1.42301	0.462272	3.0783	0.00208187	0.0306184	Up
CD74	DREADD-β2AR	IFNγ/IL1β vs. IFNγ/IL1β + CNO	19.0303	1.3538	0.441053	3.06948	0.00214432	0.0313424	Up
LOC653513	DREADD-β2AR	IFNγ/IL1β vs. IFNγ/IL1β + CNO	24.0274	1.3471	0.439989	3.06166	0.00220112	0.0320495	Up
ELF3	DREADD-β2AR	IFNγ/IL1β vs. IFNγ/IL1β + CNO	38.8246	1.04519	0.343198	3.04544	0.00232341	0.033384	Up
XKR9	DREADD-β2AR	IFNγ/IL1β vs. IFNγ/IL1β + CNO	22.1323	-1.21798	0.40535	-3.00476	0.00265793	0.0370672	Down
REP15	DREADD-β2AR	IFNγ/IL1β vs. IFNγ/IL1β + CNO	19.3506	1.43903	0.479061	3.00386	0.00266578	0.0371329	Up
TGIF2-C20orf24	DREADD-β2AR	IFNγ/IL1β vs. IFNγ/IL1β + CNO	53.7498	-2.37885	0.794613	-2.99372	0.00275596	0.0382991	Down
CPNE5	DREADD-β2AR	IFNγ/IL1β vs. IFNγ/IL1β + CNO	9.1323	-1.9581	0.656632	-2.98204	0.00286337	0.0394679	Down
KRTAP4-9	DREADD-β2AR	IFNγ/IL1β vs. IFNγ/IL1β + CNO	8.26551	-2.18515	0.73294	-2.98135	0.00286977	0.0395102	Down
ONECUT2	DREADD-β2AR	IFNγ/IL1β vs. IFNγ/IL1β + CNO	20.2406	1.2525	0.423301	2.95888	0.00308761	0.041925	Up
CFB	DREADD-β2AR	IFNγ/IL1β vs. IFNγ/IL1β + CNO	7.62366	1.92737	0.652928	2.95189	0.00315836	0.0426766	Up
HKDC1	DREADD-β2AR	IFNγ/IL1β vs. IFNγ/IL1β + CNO	20.213	1.38906	0.482262	2.8803	0.00397293	0.0500479	Up
SUCLG2-AS1	DREADD-β2AR	IFNγ/IL1β vs. IFNγ/IL1β + CNO	22.7069	1.05202	0.370103	2.8425	0.00447606	0.0546439	Up
TVP23A	DREADD-β2AR	IFNγ/IL1β vs. IFNγ/IL1β + CNO	10.6436	1.57807	0.557229	2.832	0.00462579	0.0560676	Up
ACTRT3	DREADD-β2AR	IFNγ/IL1β vs. IFNγ/IL1β + CNO	22.5181	1.09634	0.387832	2.82684	0.00470103	0.0566922	Up
PAG1	DREADD-β2AR	IFNγ/IL1β vs. IFNγ/IL1β + CNO	27.2321	1.0072	0.359774	2.79954	0.00511761	0.0598856	Up
LINC00969	DREADD-β2AR	IFNγ/IL1β vs. IFNγ/IL1β + CNO	18.1739	1.33705	0.481392	2.77747	0.00547834	0.0625211	Up
RN7SL2	DREADD-β2AR	IFNγ/IL1β vs. IFNγ/IL1β + CNO	30.928	-1.35537	0.490956	-2.76068	0.00576817	0.0647499	Down
FBXO10	DREADD-β2AR	IFNγ/IL1β vs. IFNγ/IL1β + CNO	18.745	1.15535	0.418642	2.75976	0.00578439	0.0647848	Up
LINC01003	DREADD-β2AR	IFNγ/IL1β vs. IFNγ/IL1β + CNO	17.0051	-1.30113	0.472685	-2.75264	0.00591174	0.065739	Down
SLC41A2	DREADD-β2AR	IFNγ/IL1β vs. IFNγ/IL1β + CNO	18.8168	-1.1699	0.426613	-2.7423	0.00610108	0.067415	Down
KBTBD8	DREADD-β2AR	IFNγ/IL1β vs. IFNγ/IL1β + CNO	12.8818	-1.66392	0.61104	-2.7231	0.00646734	0.0703338	Down
DAW1	DREADD-β2AR	IFNγ/IL1β vs. IFNγ/IL1β + CNO	20.2002	1.10294	0.407754	2.70492	0.00683201	0.072961	Up
TFAP2A-AS1	DREADD-β2AR	IFNγ/IL1β vs. IFNγ/IL1β + CNO	9.43205	1.79157	0.664054	2.69793	0.00697725	0.0742355	Up
RAB42	DREADD-β2AR	IFNγ/IL1β vs. IFNγ/IL1β + CNO	16.0978	1.11202	0.413977	2.68618	0.00722742	0.0763518	Up
TNF	DREADD-β2AR	IFNγ/IL1β vs. IFNγ/IL1β + CNO	10.5056	-1.64353	0.612124	-2.68496	0.00725395	0.0764341	Down
NR2F1-AS1	DREADD-β2AR	IFNγ/IL1β vs. IFNγ/IL1β + CNO	28.3306	-1.00362	0.374152	-2.68239	0.0073098	0.0767441	Down
JHDM1D-AS1	DREADD-β2AR	IFNγ/IL1β vs. IFNγ/IL1β + CNO	14.6665	1.29864	0.486297	2.67048	0.00757431	0.0783919	Up
ADAMTS12	DREADD-β2AR	IFNγ/IL1β vs. IFNγ/IL1β + CNO	22.8266	-1.07075	0.40226	-2.66183	0.00777173	0.0795127	Down
LOC102724434	DREADD-β2AR	IFNγ/IL1β vs. IFNγ/IL1β + CNO	19.5175	-1.30351	0.489708	-2.66182	0.00777194	0.0795127	Down
SPRY4	DREADD-β2AR	IFNγ/IL1β vs. IFNγ/IL1β + CNO	20.8426	-1.17925	0.44476	-2.65143	0.00801523	0.080793	Down
WFDC21P	DREADD-β2AR	IFNγ/IL1β vs. IFNγ/IL1β + CNO	23.261	1.07105	0.405009	2.64451	0.0081809	0.0819054	Up
ZDHHC14	DREADD-β2AR	IFNγ/IL1β vs. IFNγ/IL1β + CNO	17.4349	1.07616	0.40926	2.62952	0.00855056	0.0846063	Up
MIR503HG	DREADD-β2AR	IFNγ/IL1β vs. IFNγ/IL1β + CNO	10.87	-1.62808	0.631087	-2.5798	0.00988583	0.0936109	Down
CTIF	DREADD-β2AR	IFNγ/IL1β vs. IFNγ/IL1β + CNO	17.2532	1.01558	0.397559	2.55454	0.010633	0.0983175	Up
ANGPTL4	DREADD-β2AR	IFNγ/IL1β vs. IFNγ/IL1β + CNO	10.4616	-1.63642	0.641551	-2.55073	0.0107496	0.0989979	Down
OAF	DREADD-β2AR	IFNγ/IL1β vs. IFNγ/IL1β + CNO	19.3933	1.19457	0.46869	2.54875	0.010811	0.0992673	Up

## Sheet: DREADD-GPR65_CNO
Gene	Cell_line	Comparison	baseMean	log2FoldChange	lfcSE	stat	pvalue	padj	Dir
TM4SF1	DREADD-GPR65	IFNγ/IL1β vs. IFNγ/IL1β + CNO	1253.72	2.41764	0.120055	20.1377	3.45024e-90	3.83908e-86	Up
CDKN1C	DREADD-GPR65	IFNγ/IL1β vs. IFNγ/IL1β + CNO	1154.73	3.24171	0.163105	19.8751	6.68916e-88	3.72151e-84	Up
FGF5	DREADD-GPR65	IFNγ/IL1β vs. IFNγ/IL1β + CNO	1727.18	-1.66584	0.087579	-19.021	1.14185e-80	4.23511e-77	Down
NPTX1	DREADD-GPR65	IFNγ/IL1β vs. IFNγ/IL1β + CNO	1334.76	2.91649	0.1589	18.3543	3.05102e-75	8.48716e-72	Up
IL11	DREADD-GPR65	IFNγ/IL1β vs. IFNγ/IL1β + CNO	1307.11	1.34656	0.0742884	18.1261	1.98273e-73	4.41237e-70	Up
TFPI2	DREADD-GPR65	IFNγ/IL1β vs. IFNγ/IL1β + CNO	1461.22	1.56465	0.100638	15.5473	1.66072e-54	3.0798e-51	Up
CSGALNACT1	DREADD-GPR65	IFNγ/IL1β vs. IFNγ/IL1β + CNO	88.801	3.36149	0.261536	12.8529	8.28491e-38	1.31695e-34	Up
AKAP12	DREADD-GPR65	IFNγ/IL1β vs. IFNγ/IL1β + CNO	3243.49	1.15446	0.0920115	12.5469	4.13323e-36	5.74881e-33	Up
IGFBP4	DREADD-GPR65	IFNγ/IL1β vs. IFNγ/IL1β + CNO	245.493	1.63665	0.13732	11.9185	9.48181e-33	1.17227e-29	Up
ANKRD1	DREADD-GPR65	IFNγ/IL1β vs. IFNγ/IL1β + CNO	1877.2	-1.99474	0.169323	-11.7807	4.90949e-32	4.55232e-29	Down
KRTAP2-3	DREADD-GPR65	IFNγ/IL1β vs. IFNγ/IL1β + CNO	225.363	-2.07717	0.190591	-10.8986	1.17089e-27	1.00219e-24	Down
CHMP1B	DREADD-GPR65	IFNγ/IL1β vs. IFNγ/IL1β + CNO	296.924	1.45437	0.136503	10.6545	1.66191e-26	1.32086e-23	Up
PDE4D	DREADD-GPR65	IFNγ/IL1β vs. IFNγ/IL1β + CNO	195.376	1.83215	0.172309	10.6329	2.09452e-26	1.55371e-23	Up
CD24	DREADD-GPR65	IFNγ/IL1β vs. IFNγ/IL1β + CNO	155.396	1.50172	0.152913	9.82074	9.16687e-23	5.66666e-20	Up
RGS2	DREADD-GPR65	IFNγ/IL1β vs. IFNγ/IL1β + CNO	1045.8	1.83244	0.191912	9.54834	1.3179e-21	6.98298e-19	Up
EMP1	DREADD-GPR65	IFNγ/IL1β vs. IFNγ/IL1β + CNO	621.895	-1.1238	0.122067	-9.20636	3.3737e-20	1.56413e-17	Down
IL15	DREADD-GPR65	IFNγ/IL1β vs. IFNγ/IL1β + CNO	249.865	1.08501	0.118621	9.14683	5.86285e-20	2.60944e-17	Up
SMOC1	DREADD-GPR65	IFNγ/IL1β vs. IFNγ/IL1β + CNO	86.2921	2.60043	0.28444	9.14227	6.11536e-20	2.61714e-17	Up
CCL20	DREADD-GPR65	IFNγ/IL1β vs. IFNγ/IL1β + CNO	264.118	2.04744	0.250473	8.17429	2.97617e-16	8.49123e-14	Up
CRISPLD2	DREADD-GPR65	IFNγ/IL1β vs. IFNγ/IL1β + CNO	92.2008	1.79561	0.226447	7.92948	2.2006e-15	5.56501e-13	Up
DIO2	DREADD-GPR65	IFNγ/IL1β vs. IFNγ/IL1β + CNO	37.4922	2.70656	0.350994	7.71114	1.247e-14	2.9522e-12	Up
PID1	DREADD-GPR65	IFNγ/IL1β vs. IFNγ/IL1β + CNO	95.9266	1.51467	0.197361	7.67463	1.65903e-14	3.84584e-12	Up
NAV3	DREADD-GPR65	IFNγ/IL1β vs. IFNγ/IL1β + CNO	291.166	-1.0032	0.132051	-7.59709	3.02856e-14	6.73975e-12	Down
NHS	DREADD-GPR65	IFNγ/IL1β vs. IFNγ/IL1β + CNO	43.7281	2.43251	0.328034	7.41541	1.21246e-13	2.36684e-11	Up
F3	DREADD-GPR65	IFNγ/IL1β vs. IFNγ/IL1β + CNO	1457.04	-1.22025	0.165312	-7.38149	1.56533e-13	3.00301e-11	Down
FAM49A	DREADD-GPR65	IFNγ/IL1β vs. IFNγ/IL1β + CNO	88.1571	1.46313	0.199987	7.31615	2.55187e-13	4.65486e-11	Up
GPRC5C	DREADD-GPR65	IFNγ/IL1β vs. IFNγ/IL1β + CNO	44.3908	1.99316	0.272733	7.30809	2.70965e-13	4.86294e-11	Up
LINC00473	DREADD-GPR65	IFNγ/IL1β vs. IFNγ/IL1β + CNO	18.7203	4.1175	0.577618	7.12842	1.0153e-12	1.68615e-10	Up
AVPI1	DREADD-GPR65	IFNγ/IL1β vs. IFNγ/IL1β + CNO	69.8208	1.51086	0.21553	7.01	2.38313e-12	3.84305e-10	Up
PDE3A	DREADD-GPR65	IFNγ/IL1β vs. IFNγ/IL1β + CNO	22.5278	3.02909	0.434756	6.96733	3.23013e-12	4.9919e-10	Up
PDE7B	DREADD-GPR65	IFNγ/IL1β vs. IFNγ/IL1β + CNO	21.5652	3.85017	0.553615	6.95461	3.5355e-12	5.38898e-10	Up
NR4A3	DREADD-GPR65	IFNγ/IL1β vs. IFNγ/IL1β + CNO	28.2325	2.58934	0.376951	6.86915	6.45844e-12	9.33286e-10	Up
PPAP2B	DREADD-GPR65	IFNγ/IL1β vs. IFNγ/IL1β + CNO	81.8155	1.48445	0.21633	6.86195	6.79286e-12	9.56761e-10	Up
C15orf48	DREADD-GPR65	IFNγ/IL1β vs. IFNγ/IL1β + CNO	192.397	1.26606	0.191643	6.60635	3.93903e-11	4.86996e-09	Up
XIRP1	DREADD-GPR65	IFNγ/IL1β vs. IFNγ/IL1β + CNO	34.9002	-2.70738	0.413305	-6.55056	5.7321e-11	6.78522e-09	Down
FAM167A	DREADD-GPR65	IFNγ/IL1β vs. IFNγ/IL1β + CNO	73.94	1.45178	0.225598	6.43526	1.23263e-10	1.44374e-08	Up
ARRDC3	DREADD-GPR65	IFNγ/IL1β vs. IFNγ/IL1β + CNO	190.349	1.10097	0.173671	6.33941	2.3064e-10	2.60865e-08	Up
EGR1	DREADD-GPR65	IFNγ/IL1β vs. IFNγ/IL1β + CNO	197.762	-1.40476	0.228958	-6.13548	8.49049e-10	9.08401e-08	Down
HAS2	DREADD-GPR65	IFNγ/IL1β vs. IFNγ/IL1β + CNO	140.593	-1.33754	0.221646	-6.03459	1.59365e-09	1.6419e-07	Down
WNK4	DREADD-GPR65	IFNγ/IL1β vs. IFNγ/IL1β + CNO	126.839	-1.1407	0.193097	-5.90738	3.4759e-09	3.33416e-07	Down
WDR66	DREADD-GPR65	IFNγ/IL1β vs. IFNγ/IL1β + CNO	134.578	1.07668	0.198685	5.41905	5.9917e-08	4.62984e-06	Up
SERPINE1	DREADD-GPR65	IFNγ/IL1β vs. IFNγ/IL1β + CNO	9650.81	-1.07432	0.199023	-5.39799	6.73904e-08	5.11387e-06	Down
IGFN1	DREADD-GPR65	IFNγ/IL1β vs. IFNγ/IL1β + CNO	68.1654	1.05883	0.203944	5.19176	2.08317e-07	1.4764e-05	Up
MAP2K6	DREADD-GPR65	IFNγ/IL1β vs. IFNγ/IL1β + CNO	52.5561	1.36799	0.265664	5.14932	2.61438e-07	1.81814e-05	Up
LRIG1	DREADD-GPR65	IFNγ/IL1β vs. IFNγ/IL1β + CNO	48.524	1.31909	0.256962	5.13343	2.84506e-07	1.9303e-05	Up
SCG2	DREADD-GPR65	IFNγ/IL1β vs. IFNγ/IL1β + CNO	27.5271	1.77374	0.346965	5.11216	3.18488e-07	2.11587e-05	Up
SMAD6	DREADD-GPR65	IFNγ/IL1β vs. IFNγ/IL1β + CNO	65.54	1.11193	0.224699	4.94855	7.47699e-07	4.62203e-05	Up
SPTLC3	DREADD-GPR65	IFNγ/IL1β vs. IFNγ/IL1β + CNO	45.2938	1.43001	0.289711	4.93599	7.97444e-07	4.84872e-05	Up
C8orf31	DREADD-GPR65	IFNγ/IL1β vs. IFNγ/IL1β + CNO	13.4365	2.70619	0.561297	4.82132	1.42612e-06	8.05505e-05	Up
KIAA1644	DREADD-GPR65	IFNγ/IL1β vs. IFNγ/IL1β + CNO	42.7071	1.21008	0.259344	4.66593	3.07228e-06	0.000159001	Up
SPOCD1	DREADD-GPR65	IFNγ/IL1β vs. IFNγ/IL1β + CNO	71.6835	-1.08578	0.236117	-4.59848	4.2559e-06	0.000215252	Down
NCKAP5	DREADD-GPR65	IFNγ/IL1β vs. IFNγ/IL1β + CNO	52.2899	1.14141	0.249868	4.56804	4.92301e-06	0.000245643	Up
MTSS1	DREADD-GPR65	IFNγ/IL1β vs. IFNγ/IL1β + CNO	60.8439	-1.23922	0.273082	-4.53789	5.68203e-06	0.000279752	Down
SNAI1	DREADD-GPR65	IFNγ/IL1β vs. IFNγ/IL1β + CNO	50.5674	1.16297	0.256956	4.52593	6.01313e-06	0.000292175	Up
HIVEP3	DREADD-GPR65	IFNγ/IL1β vs. IFNγ/IL1β + CNO	37.718	1.32476	0.29312	4.51952	6.19798e-06	0.00029855	Up
TBC1D2	DREADD-GPR65	IFNγ/IL1β vs. IFNγ/IL1β + CNO	101.927	-1.04188	0.230526	-4.51956	6.1968e-06	0.00029855	Down
PADI1	DREADD-GPR65	IFNγ/IL1β vs. IFNγ/IL1β + CNO	64.2771	-1.15469	0.257539	-4.48354	7.34143e-06	0.000346136	Down
SLC28A3	DREADD-GPR65	IFNγ/IL1β vs. IFNγ/IL1β + CNO	45.4368	-1.22027	0.279084	-4.37241	1.2288e-05	0.000534098	Down
LINC00673	DREADD-GPR65	IFNγ/IL1β vs. IFNγ/IL1β + CNO	34.849	1.35111	0.314382	4.29767	1.72606e-05	0.000716639	Up
NIPAL4	DREADD-GPR65	IFNγ/IL1β vs. IFNγ/IL1β + CNO	42.5678	-1.21121	0.281758	-4.29877	1.71749e-05	0.000716639	Down
PTGES	DREADD-GPR65	IFNγ/IL1β vs. IFNγ/IL1β + CNO	23.0019	1.85694	0.437739	4.24212	2.21422e-05	0.000876782	Up
NFATC1	DREADD-GPR65	IFNγ/IL1β vs. IFNγ/IL1β + CNO	40.5734	1.29766	0.306774	4.23003	2.33657e-05	0.000912247	Up
TNFRSF11B	DREADD-GPR65	IFNγ/IL1β vs. IFNγ/IL1β + CNO	34.0888	1.30319	0.30836	4.22618	2.37692e-05	0.000921534	Up
KITLG	DREADD-GPR65	IFNγ/IL1β vs. IFNγ/IL1β + CNO	35.6335	1.23182	0.294551	4.18201	2.8894e-05	0.00110104	Up
LYPD1	DREADD-GPR65	IFNγ/IL1β vs. IFNγ/IL1β + CNO	38.2942	1.346	0.327277	4.11273	3.91004e-05	0.00140345	Up
HDAC9	DREADD-GPR65	IFNγ/IL1β vs. IFNγ/IL1β + CNO	59.4177	-1.13742	0.278745	-4.08051	4.49367e-05	0.00158231	Down
EPHA5	DREADD-GPR65	IFNγ/IL1β vs. IFNγ/IL1β + CNO	37.8641	1.19239	0.297476	4.00836	6.11417e-05	0.00207416	Up
RUNX3	DREADD-GPR65	IFNγ/IL1β vs. IFNγ/IL1β + CNO	19.2637	1.60284	0.407941	3.92909	8.52672e-05	0.00277418	Up
RGS7	DREADD-GPR65	IFNγ/IL1β vs. IFNγ/IL1β + CNO	49.8217	-1.10697	0.297265	-3.72385	0.000196209	0.00555525	Down
ID4	DREADD-GPR65	IFNγ/IL1β vs. IFNγ/IL1β + CNO	20.7689	1.42425	0.394805	3.60747	0.000309194	0.00794551	Up
SIK1	DREADD-GPR65	IFNγ/IL1β vs. IFNγ/IL1β + CNO	31.4746	1.0448	0.290514	3.59639	0.000322669	0.00819713	Up
NR4A1	DREADD-GPR65	IFNγ/IL1β vs. IFNγ/IL1β + CNO	24.5922	1.17545	0.33147	3.54618	0.000390855	0.00955834	Up
FLRT2	DREADD-GPR65	IFNγ/IL1β vs. IFNγ/IL1β + CNO	21.1234	1.40988	0.398655	3.53659	0.000405325	0.0098428	Up
AQP3	DREADD-GPR65	IFNγ/IL1β vs. IFNγ/IL1β + CNO	21.9766	1.52099	0.434199	3.50299	0.000460068	0.0106797	Up
IL6	DREADD-GPR65	IFNγ/IL1β vs. IFNγ/IL1β + CNO	210.371	2.12717	0.60853	3.49559	0.000473023	0.0108746	Up
KCTD18	DREADD-GPR65	IFNγ/IL1β vs. IFNγ/IL1β + CNO	30.9651	1.14378	0.329352	3.47281	0.000515037	0.0116244	Up
NFATC2	DREADD-GPR65	IFNγ/IL1β vs. IFNγ/IL1β + CNO	17.1329	1.79818	0.521217	3.44995	0.000560684	0.0124526	Up
EDN2	DREADD-GPR65	IFNγ/IL1β vs. IFNγ/IL1β + CNO	14.1064	1.56058	0.455905	3.42303	0.000619263	0.0135641	Up
SGCD	DREADD-GPR65	IFNγ/IL1β vs. IFNγ/IL1β + CNO	16.4287	-1.80658	0.534393	-3.38062	0.000723234	0.0154165	Down
CCL11	DREADD-GPR65	IFNγ/IL1β vs. IFNγ/IL1β + CNO	187.288	-1.08802	0.324321	-3.35476	0.000794329	0.0167169	Down
TRIM55	DREADD-GPR65	IFNγ/IL1β vs. IFNγ/IL1β + CNO	18.6986	-1.71776	0.520925	-3.29753	0.000975408	0.0196619	Down
MIR1244-1	DREADD-GPR65	IFNγ/IL1β vs. IFNγ/IL1β + CNO	16.3089	1.86025	0.580801	3.2029	0.0013605	0.0258775	Up
ELOVL7	DREADD-GPR65	IFNγ/IL1β vs. IFNγ/IL1β + CNO	17.8255	1.42679	0.448372	3.18216	0.0014618	0.0274291	Up
CCDC85A	DREADD-GPR65	IFNγ/IL1β vs. IFNγ/IL1β + CNO	17.9193	1.23745	0.39997	3.09386	0.00197574	0.0345287	Up
DAW1	DREADD-GPR65	IFNγ/IL1β vs. IFNγ/IL1β + CNO	20.2002	1.32094	0.432112	3.05695	0.00223602	0.0376889	Up
LOC728554	DREADD-GPR65	IFNγ/IL1β vs. IFNγ/IL1β + CNO	33.6551	1.39132	0.466959	2.97954	0.00288686	0.0458385	Up
MYPN	DREADD-GPR65	IFNγ/IL1β vs. IFNγ/IL1β + CNO	19.8065	1.45161	0.487422	2.97813	0.00290011	0.0459025	Up
CCDC81	DREADD-GPR65	IFNγ/IL1β vs. IFNγ/IL1β + CNO	14.801	-1.4126	0.474848	-2.97485	0.00293132	0.0461995	Down
RGS4	DREADD-GPR65	IFNγ/IL1β vs. IFNγ/IL1β + CNO	44.7108	-1.19466	0.402829	-2.96567	0.00302021	0.047133	Down
CD200	DREADD-GPR65	IFNγ/IL1β vs. IFNγ/IL1β + CNO	21.3772	1.12555	0.387712	2.90306	0.00369535	0.054622	Up
ZNF436	DREADD-GPR65	IFNγ/IL1β vs. IFNγ/IL1β + CNO	20.9167	1.18885	0.412342	2.88316	0.00393705	0.0574902	Up
CBWD3	DREADD-GPR65	IFNγ/IL1β vs. IFNγ/IL1β + CNO	43.1686	-1.19341	0.421141	-2.83375	0.00460055	0.0642287	Down
CSF2RB	DREADD-GPR65	IFNγ/IL1β vs. IFNγ/IL1β + CNO	28.489	1.01558	0.359781	2.82278	0.00476096	0.0660539	Up
TNFSF10	DREADD-GPR65	IFNγ/IL1β vs. IFNγ/IL1β + CNO	14.3998	1.21137	0.44017	2.75204	0.00592254	0.0770762	Up
HOPX	DREADD-GPR65	IFNγ/IL1β vs. IFNγ/IL1β + CNO	15.396	-1.3927	0.506378	-2.75031	0.00595385	0.077393	Down
H3F3A	DREADD-GPR65	IFNγ/IL1β vs. IFNγ/IL1β + CNO	54.7311	3.55596	1.31383	2.70656	0.00679841	0.0847099	Up
FIBCD1	DREADD-GPR65	IFNγ/IL1β vs. IFNγ/IL1β + CNO	19.8047	1.00105	0.379364	2.63875	0.00832119	0.0974422	Up
MLPH	DREADD-GPR65	IFNγ/IL1β vs. IFNγ/IL1β + CNO	16.2311	1.10834	0.419892	2.63959	0.00830074	0.0974422	Up
CITED4	DREADD-GPR65	IFNγ/IL1β vs. IFNγ/IL1β + CNO	17.7002	1.07485	0.409278	2.6262	0.00863445	0.0996634	Up

## Sheet: DREADD-GPR109A_CNO
Gene	Cell_line	Comparison	baseMean	log2FoldChange	lfcSE	stat	pvalue	padj	Dir
