# Supplementary material for: Chimeric GPCRs mimic distinct signaling pathways and modulate microglia responses
Source: Nat Commun. 2022 Aug 15;13:4728. doi: 10.1038/s41467-022-32390-1 (PMC9378622; doi:10.1038/s41467-022-32390-1)
Supplement: Supplementary file 6 — Supplementary Data 3 [file 41467_2022_32390_MOESM6_ESM.xlsx]

## Sheet: Abbreviations
Abbreviation	Definition
Chisq	Chi square
conf.high	Confidence interval high
conf.low	Confidence interval low
Df	Degree of freedom
F.value	Value of F distribution
Pr..t..	P-value for the t-test (proportion of the t distribution which is greater than the absolute value of the t distribution)
Pr...z..	P-value for the z-test (proportion of the z distribution which is greater than the absolute value of the z distribution)
Pr..Chisq.	P-value for the Chi Square test (proportion of the Chi Square distribution which is greater than the absolute value of the Chi Square distribution)
Pr..F.	P-value for the F-test (proportion of the F distribution which is greater than the absolute value of the F distribution)
Pr(>|t|)	P-value for the t-test (proportion of the t distribution which is greater than the absolute value of the t distribution)
Pr(>|z|)	P-value for the z-test (proportion of the z distribution which is greater than the absolute value of the z distribution)
Std..Error	Standard error
Sum.Sq	Sum of squares
t.value	Value of t distribution
z.value	Value of z distribution
#N/A	Not applicable
*	p ≤ 0.05
**	p ≤ 0.01
***	p ≤ 0.001
n.s.	p > 0.05

## Sheet: R session info
Information about R environment and attached packages
R version 4.0.2 (2020-06-22)
Platform: x86_64-w64-mingw32/x64 (64-bit)
Running under: Windows >= 8 x64 (build 9200)
Matrix products: default
locale:
LC_COLLATE=English_United Kingdom.1252
LC_CTYPE=English_United Kingdom.1252
LC_MONETARY=English_United Kingdom.1252
LC_NUMERIC=C
LC_TIME=English_United Kingdom.1252
attached base packages:
stats
graphics
grDevices utils
datasets
methods
base
other attached packages:
gplots_3.0.3
RColorBrewer_1.1-2
gdata_2.18.0
pheatmap_1.0.12
ggpmisc_0.3.5
EnvStats_2.3.1
readxl_1.3.1
nlme_3.1-148
boot_1.3-25
xlsx_0.6.3
logspline_2.1.16
fitdistrplus_1.1-1
scales_1.1.1
multcomp_1.4-13
TH.data_1.0-10
MASS_7.3-51.6
mvtnorm_1.1-1
influence.ME_0.9-9
lmerTest_3.1-2
lme4_1.1-23
AER_1.2-9
sandwich_2.5-1
lmtest_0.9-37
zoo_1.8-8
car_3.0-8
carData_3.0-4
lawstat_3.4
pastecs_1.3.21
broom_0.5.6
dplyr_1.0.0
reshape_0.8.8
ggrepel_0.8.2
Hmisc_4.4-0
Formula_1.2-3
survival_3.1-12
lattice_0.20-41
cowplot_1.0.0
ggplot2_3.3.2
Matrix_1.2-18
tximport_1.16.1
GO.db_3.11.4
DESeq2_1.28.1
matrixStats_0.56.0
GenomeInfoDb_1.24.2
BiocGenerics_0.34.0
topGO_2.40.0
AnnotationDbi_1.50.3
SummarizedExperiment_1.18.2
Biobase_2.48.0
IRanges_2.22.2
SparseM_1.78
graph_1.66.0
DelayedArray_0.14.1
GenomicRanges_1.40.0
S4Vectors_0.26.1
ggfortify_0.4.14
loaded via a namespace (and not attached):
bitops_1.0-6
numDeriv_2016.8-1.1
tools_4.0.2
backports_1.1.7
R6_2.4.1
KernSmooth_2.23-17
rpart_4.1-15
colorspace_1.4-1
nnet_7.3-14
withr_2.2.0
tidyselect_1.1.0
gridExtra_2.3
curl_4.3
compiler_4.0.2
htmlTable_2.0.0
caTools_1.18.0
checkmate_2.0.0
stringr_1.4.0
digest_0.6.25
foreign_0.8-80
minqa_1.2.4
rio_0.5.16
base64enc_0.1-3
jpeg_0.1-8.1
pkgconfig_2.0.3
htmltools_0.5.0
bibtex_0.4.2.2
htmlwidgets_1.5.1
rlang_0.4.6
rstudioapi_0.11
generics_0.0.2
gtools_3.8.2
acepack_1.4.1
zip_2.0.4
magrittr_1.5
Rcpp_1.0.4.6
munsell_0.5.0
abind_1.4-5
lifecycle_0.2.0
stringi_1.4.6
yaml_2.2.1
gbRd_0.4-11
plyr_1.8.6
grid_4.0.2
forcats_0.5.0
crayon_1.3.4
haven_2.3.1
splines_4.0.2
xlsxjars_0.6.1
hms_0.5.3
knitr_1.29
pillar_1.4.4
codetools_0.2-16
glue_1.4.1
latticeExtra_0.6-29
data.table_1.12.8
png_0.1-7
vctrs_0.3.1
nloptr_1.2.2.1
Rdpack_1.0.0
cellranger_1.1.0
gtable_0.3.0
purrr_0.3.4
tidyr_1.1.0
xfun_0.15
openxlsx_4.1.5
Kendall_2.2
tibble_3.0.1
rJava_0.9-12
cluster_2.1.0
statmod_1.4.34
ellipsis_0.3.1

## Sheet: Models
Real-time measurement of increases in cAMP levels upon ligand treatment
Model	model <- lmer(log(Value) ~ Time * Experimental condition + (1|Experimental repetition), data = Data, REML = TRUE)
Value	Baseline-normalized luminescence values.
Time	Numerical variable representing time points of measurements. Time is given in minutes (e.g. for measurements with a 1 minute interval: 1, 2, 3, …).
Experimental condition	Interaction term of Treatment period (Baseline or Ligand), Receptor (GPCR or Empty vector), Ligand (CNO or Levalbuterol) and Concentration (0.01µM, 0.1µM, 1µM, or 10µM). This generates the following conditions:
	· Baseline:DREADD-β2AR_CNO_0.01µM
	· Ligand:DREADD-β2AR_CNO_0.01µM
	· Baseline:DREADD-β2AR_CNO_0.1µM
	· Ligand:DREADD-β2AR_CNO_0.1µM
	· Baseline:DREADD-β2AR_CNO_1µM
	· Ligand:DREADD-β2AR_CNO_1µM
	· Baseline:DREADD-β2AR_CNO_10µM
	· Ligand:DREADD-β2AR_CNO_10µM
	· Baseline:Empty vector_CNO_10µM
	· Ligand:Empty vector_CNO_10µM
	· Baseline:hM3Dq_CNO_10µM
	· Ligand:hM3Dq_CNO_10µM
	· Baseline:β2AR_Levalbuterol_10µM
	· Ligand:β2AR_Levalbuterol_10µM
	· Baseline:Empty vector_Levalbuterol_10µM
	· Ligand:Empty vector_Levalbuterol_10µM
	· Baseline:DREADD-GPR65_CNO_10µM
	· Ligand:DREADD-GPR65_CNO_10µM
	· Baseline:rM3Ds_CNO_10µM
	· Ligand:rM3Ds_CNO_10µM
	· Baseline:hM4Di_CNO_10µM
	· Ligand:hM4Di_CNO_10µM
Experimental repetition	Random effect accounting for the dependency of data due to repeated measurements.
Data	A single data frame containing all data recorded between time points 15 to 60 (minutes).
Posthoc contrasts	For each interaction of Receptor-Ligand-Concentration we separately compared the two Treatment periods with each other:
	· Baseline vs. Ligand
SRE reporter assay with ligand treatment
Model	model <- t.test(Value, mu = 1, alternative = “two.sided”, data = Subset)
Value	Fold change between ligand treatment and vehicle control (which is 1).
Subset	Data subset representing Receptor (GPCR or Empty vector) treated with a certain Ligand (CNO or Levalbuterol). This includes the following subsets:
	· hM3Dq_CNO
	· rM3Ds_CNO
	· hM4Di_CNO
	· DREADD-β2AR_CNO
	· Empty vector_CNO
	· β2AR_Levalbuterol
	· Empty vector_Levalbuterol
	· DREADD-GPR65_CNO
	· DREADD-GPR109A_CNO
Baseline cAMP levels in the absence of ligand (constitutive activity)
Model	model <- t.test(Value, mu = 1, alternative = “two.sided”, data = Subset)
Value	Average fold change between ligand treatment and empty vector control (which is 1) during 30 minutes of baseline recording.
Subset	Data subset representing a certain GPCR. This includes the following subsets:
	· hM3Dq
	· rM3Ds
	· hM4Di
	· DREADD-β2AR
	· β2AR
	· DREADD-GPR65
	· DREADD-GPR109A
SRE reporter assay in the absence of ligand (constitutive activity)
Model	model <- t.test(Value, mu = 1, alternative = “two.sided”, data = Subset)
Value	Fold change between ligand treatment and empty vector control (which is 1).
Subset	Data subset representing a certain GPCR. This includes the following subsets:
	· hM3Dq
	· rM3Ds
	· hM4Di
	· DREADD-β2AR
	· β2AR
	· DREADD-GPR65
	· DREADD-GPR109A
Real-time assay measurement of β-arrestin 2 recruitment
Model	model <- lmer(Value ~ Time * Experimental condition + (1|Experimental repetition), data = Data, REML = TRUE)
Value	Baseline- and vehicle control-normalized luminescence values.
Time	Numerical variable representing time points of measurements. Time is given in minutes (e.g. for measurements with a 1 minute interval: 1, 2, 3, etc.)
Experimental condition	Interaction term of Treatment period (Baseline or Ligand) and Receptor (β2AR-SmBiT, DREADD-β2AR-SmBiT, DREADD-GPR65-SmBiT, or DREADD-GPR109A-SmBiT). This generates the following conditions:
	· Baseline:β2AR-SmBiT
	· Ligand:β2AR-SmBiT
	· Baseline:DREADD-β2AR-SmBiT
	· Ligand: DREADD-β2AR-SmBiT
	· Baseline:DREADD-GPR65-SmBiT
	· Ligand: DREADD-GPR65-SmBiT
	· Baseline:DREADD-GPR109A-SmBiT
	· Ligand: DREADD-GPR109A-SmBiT
Experimental repetition	Random effect accounting for the dependency of data due to repeated measurements.
Data	A single data frame containing all data during the entire recording period.
Posthoc contrasts	For each Receptor we separately compared the two Treatment periods with each other:
	· Baseline vs. Ligand
Westernblot for quantification of ERK1/2 phosphorylation
Model	model <- lmer(Value ~ Experimental condition + (1|Experimental repetition), data = Subset, REML = TRUE)
Value	Ratio between pERK1/2 and GAPDH.
Experimental condition	A factor with four levels (untreated, 2min, 5min, or 15min) describing the treatment duration.
Experimental repetition	Random effect accounting for the dependency of data within experimental repetitions.
Subset	Data subset containing all experiments of a certain receptor and ligand. This includes the following subsets:
	· β2AR_Levalbuterol
	· Empty vector_Levalbuterol
	· DREADD-β2AR_CNO
	· Empty vector_CNO
Posthoc contrasts	Each condition was compared with the untreated control condition.
	· untreated vs. 2min
	· untreated vs. 5min
	· untreated vs. 15min
Evaluating basal ERK1/2 phosphorylation in untreated samples
Model	model <- t.test(Value ~ Experimental condition, alternative = “two.sided”, data = Subset)
Value	Ratio between pERK1/2 and GAPDH.
Experimental condition	A factor with two levels (GPCR or Empty vector) describing whether cells have been transfected with GPCR or Empty vector.
Subset	Data subset of GPCR and Empty vector analysed with Westernblot on the same gels. This includes the following subsets:
	· DREADD-β2AR and Empty vector
	· β2AR and Empty vector
GPCR internalization assay
Model	model <- lm(Value ~ Experimental condition, data = Data)
Value	Internalized area in µm2 per cell based on thresholded VSV-G signal.
Experimental condition	Interaction term of Ligand (CNO or Vehicle) and Treatment period (Baseline, 15min, 30min or 60min). This generates the following conditions:
	· CNO 15min
	· CNO 30min
	· CNO 60min
	· Baseline
	· Vehicle 15min
	· Vehicle 30min
	· Vehicle 60min
Data	A single data frame containing all data.
Posthoc contrasts	We compared CNO and Vehicle treatment at matched Treatment periods:
	· CNO 15min vs. Vehicle 15min
	· CNO 30min vs. Vehicle 30min
	· CNO 60min vs. Vehicle 60min
Real-time measurement of decreases in cAMP levels upon ligand treatment
Model	model <- lmer(log(Value) ~ Experimental condition + (1|Experimental repetition), data = Data, REML = TRUE)
Value	Baseline- and vehicle control-normalized luminescence values.
Experimental condition	Interaction term of Treatment period (Baseline, Ligand, or Forskolin) and Receptor (GPCR or Empty vector). This generates the following conditions:
	· Baseline:DREADD-GPR109A
	· Ligand:DREADD-GPR109A
	· Forskolin:DREADD-GPR109A
	· Baseline:Empty vector
	· Ligand:Empty vector
	· Forskolin:Empty vector
Experimental repetition	Random effect accounting for the dependency of data due to repeated measurements.
Data	A single data frame containing all data during the entire recording period.
Posthoc contrasts	For each Receptor we separately compared the three Treatment periods among each other:
	· Baseline vs. Ligand
	· Baseline vs. Forskolin
	· Ligand vs. Forskolin
CRE reporter assay with ligand treatment
Model	model <- t.test(Value, mu = 1, alternative = “two.sided”, data = Subset)
Value	Fold change between ligand-treatment and vehicle control (which is 1).
Subset	Data subset representing Receptor (GPCR or Empty vector) treated with a certain Ligand (CNO or Levalbuterol). This includes the following subsets:
	· DREADD-GPR109A
	· Empty vector
Gene expression profiling in HMC3 cells using RT-qPCR
Confirming induction of inflammatory gene expression upon recombinant cytokine stimulation
Model	model <- t.test(Value, mu = 1, alternative = “two.sided”, data = Subset)
Value	Linear fold change compared to untreated control (which is 1).
Subset	Data subset for one transcript. This includes the following subsets:
	· IL6
	· TNF
	· IL1β
Further comparison of different treatment conditions
Model	model <- lmer(Value ~ Experimental condition + (1|Experimental repetition), data = Subset, REML = TRUE)
Value	ddCq values.
Experimental condition	A factor with three levels for each investigated combination of compounds. There are three treatment sets used to investigate the effect of either Levalbuterol (LB), CNO, or forskolin (FSK), on IFNγ/IL1β-induced gene expression:
	Treatment set 1: LB, IFNγ/IL1β, IFNγ/IL1β+LB
	Treatment set 2: CNO, IFNγ/IL1β, IFNγ/IL1β+CNO
	Treatment set 3: FSK, IFNγ/IL1β, IFNγ/IL1β+FSK
Experimental repetition	Random effect accounting for the dependency of data within experimental repetitions.
Subset	Data subset for one transcript, one cell line and one treatment set. This includes the following subsets:
	· IL6:Non-transduced_LB
	· TNF:Non-transduced_LB
	· IL1β:Non-transduced_LB
	· IL6:Non-transduced_CNO
	· TNF:Non-transduced_CNO
	· IL1β:Non-transduced_CNO
	· IL6:Non-transduced_FSK
	· TNF:Non-transduced_FSK
	· IL1β:Non-transduced_FSK
	· IL6:DREADD-β2AR_CNO
	· TNF:DREADD-β2AR_CNO
	· IL1β:DREADD-β2AR_CNO
	· IL6:DREADD-GPR65_CNO
	· TNF:DREADD-GPR65_CNO
	· IL1β:DREADD-GPR65_CNO
	· IL6:DREADD-GPR109A_CNO
	· TNF:DREADD-GPR109A_CNO
	· IL1β:DREADD-GPR109A_CNO
Posthoc contrasts	All pairwise comparisons within the respective treatment set were performed.
Live imaging of primary microglia
Model	model <- lmer(Value ~ Time * Experimental condition + (1|Cell ID), data = Data, REML = TRUE)
Value	Total cell area in µm2.
Time	Numerical variable representing time points of measurements included in the analysis: 1, 5, 10, 25, 40, and 55min.
Experimental condition	Interaction term of Treatment period (Baseline or Ligand) and Experimental group (Non-transduced_Levalbuterol, DREADD-β2AR_CNO, Non-transduced_Vehicle, or Non-transduced_CNO). This generates the following conditions:
	· Baseline:Non-transduced_Levalbuterol
	· Ligand: Non-transduced_Levalbuterol
	· Baseline:DREADD-β2AR_CNO
	· Ligand:DREADD-β2AR_CNO
	· Baseline:Non-transduced_Vehicle
	· Ligand: Non-transduced_Vehicle
	· Baseline:Non-transduced_CNO
	· Ligand: Non-transduced_CNO
Cell ID	Random effect accounting for the dependency of data due to repeated measurements on the same cell. Also accounts for size differences between cells.
Data	A single data frame containing all data at the 1, 5, 10, 25, 40, and 55min time points.
Posthoc contrasts	Within each Experimental group we compared the two Treatment periods with each other:
	· Baseline vs. Ligand
Alternative comparison between experimental conditions within each time point
Model	model <- lm(Value ~ Experimental group within time point, data = Data)
Value	Baseline-normalized cell area (measured in µm2). Normalized values were obtained by dividing area of each cell through its mean during the baseline recording period.
Experimental group within time point	Interaction term of Time point (1, 5, 10, 25, 40, and 55min) and Experimental group (Non-transduced_Levalbuterol, DREADD-β2AR_CNO, Non-transduced_Vehicle, or Non-transduced_CNO). This generates the following conditions:
	· 1min:Non-transduced_Levalbuterol
	· 1min:DREADD-β2AR_CNO
	· 1min:Non-transduced_Vehicle
	· 1min:Non-transduced_CNO
	· 5min:Non-transduced_Levalbuterol
	· 5min:DREADD-β2AR_CNO
	· 5min:Non-transduced_Vehicle
	· 5min:Non-transduced_CNO
	· 10min:Non-transduced_Levalbuterol
	· 10min:DREADD-β2AR_CNO
	· 10min:Non-transduced_Vehicle
	· 10min:Non-transduced_CNO
	· 25min:Non-transduced_Levalbuterol
	· 25min:DREADD-β2AR_CNO
	· 25min:Non-transduced_Vehicle
	· 25min:Non-transduced_CNO
	· 40min:Non-transduced_Levalbuterol
	· 40min:DREADD-β2AR_CNO
	· 40min:Non-transduced_Vehicle
	· 40min:Non-transduced_CNO
	· 55min:Non-transduced_Levalbuterol
	· 55min:DREADD-β2AR_CNO
	· 55min:Non-transduced_Vehicle
	· 55min:Non-transduced_CNO
Data	A single data frame containing all data at the 1, 5, 10, 25, 40, and 55min time points.
Posthoc contrasts	Within each Time point we performed all pairwise comparisons between the four Experimental groups.

## Sheet: Fig.2
Figure 2e-g
	Chisq	Df	Pr..Chisq.
(Intercept)	421.51	1	1.14521e-93	***
Time	126.805	1	2.04991e-29	***
Experimental condition	1317.43	21	4.50208e-266	***
Time:Experimental condition	312.465	21	9.17397e-54	***
	Estimate	Std. Error	z value	Pr(>|z|)
Baseline:Empty vector_CNO_10µM - Ligand:Empty vector_CNO_10µM	-0.55887	0.279846	-1.99706	0.403044	n.s.
Baseline:Empty vector_Levalbuterol_10µM - Ligand:Empty vector_Levalbuterol_10µM	-3.1122	0.370201	-8.40677	0	***
Baseline:rM3Ds_CNO_10µM - Ligand:rM3Ds_CNO_10µM	-2.17965	0.427472	-5.09893	3.75731e-06	***
Baseline:hM4Di_CNO_10µM - Ligand:hM4Di_CNO_10µM	-1.4679	0.323893	-4.53205	6.42543e-05	***
Baseline:hM3Dq_CNO_10µM - Ligand:hM3Dq_CNO_10µM	-1.35073	0.370201	-3.64863	0.0028963	**
Baseline:DREADD-β2AR_CNO_10µM - Ligand:DREADD-β2AR_CNO_10µM	-5.52403	0.370201	-14.9217	0	***
Baseline:DREADD-β2AR_CNO_1µM - Ligand:DREADD-β2AR_CNO_1µM	-5.1272	0.370201	-13.8497	0	***
Baseline:DREADD-β2AR_CNO_0.1µM - Ligand:DREADD-β2AR_CNO_0.1µM	-4.43775	0.370201	-11.9874	0	***
Baseline:DREADD-β2AR_CNO_0.01µM - Ligand:DREADD-β2AR_CNO_0.01µM	-2.70056	0.370201	-7.29483	3.29003e-12	***
Baseline:β2AR_Levalbuterol_10µM - Ligand:β2AR_Levalbuterol_10µM	-5.00141	0.370201	-13.51	0	***
Figure 2i
Receptor	Ligand	estimate	statistic	p.value	parameter	conf.low	conf.high	method	alternative
hM3Dq	CNO	2.3661	15.7987	0.0039825	2	1.99405	2.73815	One Sample t-test	two.sided	**
rM3Ds	CNO	0.581571	-5.50354	0.0314653	2	0.254445	0.908697	One Sample t-test	two.sided	*
hM4Di	CNO	0.499433	-27.4606	0.00132348	2	0.421001	0.577864	One Sample t-test	two.sided	**
DREADD-β2AR	CNO	0.198719	-57.9626	0.000297516	2	0.139239	0.258199	One Sample t-test	two.sided	***
β2AR	Levalbuterol	0.238651	-33.0845	0.00091234	2	0.139637	0.337664	One Sample t-test	two.sided	***
Empty vector	CNO	0.944547	-3.08756	0.090833	2	0.86727	1.02182	One Sample t-test	two.sided	n.s.
Empty vector	Levalbuterol	0.638619	-13.6055	0.00535885	2	0.524334	0.752904	One Sample t-test	two.sided	**

## Sheet: Fig.3
Figure 3c
Receptor	Ligand	estimate	statistic	p.value	parameter	conf.low	conf.high	method	alternative
hM3Dq	None	0.981551	-0.267579	0.806365	3	0.762129	1.20097	One Sample t-test	two.sided	n.s.
rM3Ds	None	12.3305	6.16501	0.00858996	3	6.48156	18.1794	One Sample t-test	two.sided	**
hM4Di	None	1.04689	0.813683	0.475407	3	0.86351	1.23026	One Sample t-test	two.sided	n.s.
DREADD-β2AR	None	3.08975	5.51889	0.0117172	3	1.8847	4.2948	One Sample t-test	two.sided	*
β2AR	None	7.95634	5.85835	0.00991671	3	4.17743	11.7352	One Sample t-test	two.sided	**
Figure 3e
Receptor	Ligand	estimate	statistic	p.value	parameter	conf.low	conf.high	method	alternative
hM3Dq	None	0.730051	-5.97803	0.000983273	6	0.619556	0.840546	One Sample t-test	two.sided	***
rM3Ds	None	0.0675838	-47.8805	2.00592e-05	3	0.00560943	0.129558	One Sample t-test	two.sided	***
hM4Di	None	1.20977	1.25608	0.298002	3	0.678297	1.74124	One Sample t-test	two.sided	n.s.
DREADD-β2AR	None	0.307725	-17.4916	2.23963e-06	6	0.210882	0.404567	One Sample t-test	two.sided	***
β2AR	None	0.167949	-62.7726	4.61197e-12	8	0.137383	0.198515	One Sample t-test	two.sided	***

## Sheet: Fig.4
Figure 4b
	Chisq	Df	Pr..Chisq.
(Intercept)	228.621	1	1.1916e-51	***
Time_min	1.93522	1	0.164188	n.s.
Current_treatment_Receptor	417.165	7	4.96148e-86	***
Time_min:Current_treatment_Receptor	14.1726	7	0.0481958	*
	Estimate	Std. Error	z value	Pr(>|z|)
Baseline:β2AR-SmBiT - Ligand:β2AR-SmBiT	-0.954867	0.140532	-6.79465	4.34293e-11	***
Baseline:DREADD-β2AR-SmBiT - Ligand:DREADD-β2AR-SmBiT	-0.370757	0.125696	-2.94964	0.0126652	*
Figure 4c
DREADD-β2AR treated with CNO
	Chisq	Df	Pr..Chisq.
(Intercept)	99.5762	1	1.88755e-23	***
Experimental condition	9.80802	3	0.0202705	*
	Estimate	Std..Error	z.value	Pr...z..
untreated - 2min	-0.431625	0.142016	-3.03926	0.00649471	**
untreated - 5min	-0.218845	0.142016	-1.54099	0.284934	n.s.
untreated - 15min	-0.129255	0.142016	-0.910139	0.687447	n.s.
β2AR treated with Levalbuterol
	Chisq	Df	Pr..Chisq.
(Intercept)	109.577	1	1.21293e-25	***
Experimental condition	264.782	3	4.15283e-57	***
	Estimate	Std..Error	z.value	Pr...z..
untreated - 2min	-0.884638	0.0562952	-15.7143	0	***
untreated - 5min	-0.449796	0.0562952	-7.98995	2.9976e-15	***
untreated - 15min	-0.250775	0.0562952	-4.45463	3.24776e-05	***
Empty vector treated with CNO
	Chisq	Df	Pr..Chisq.
(Intercept)	7.83113	1	0.00513539	**
Experimental condition	2.22821	3	0.526413	n.s.
	Estimate	Std..Error	z.value	Pr...z..
untreated - 2min	0.00373066	0.0249185	0.149714	0.997629	n.s.
untreated - 5min	0.0262459	0.0249185	1.05327	0.586796	n.s.
untreated - 15min	-0.0096225	0.0249185	-0.386159	0.962918	n.s.
Empty vector treated with Levalbuterol
	Chisq	Df	Pr..Chisq.
(Intercept)	4.37219	1	0.0365301	*
Experimental condition	20.7822	3	0.000116828	***
	Estimate	Std..Error	z.value	Pr...z..
untreated - 2min	-0.143136	0.0325721	-4.39444	3.1261e-05	***
untreated - 5min	-0.0951203	0.0325721	-2.9203	0.00975342	**
untreated - 15min	-0.0560214	0.0325721	-1.71992	0.205201	n.s.

## Sheet: Fig.5
Figure 5e
	Sum.Sq	Df	F.value	Pr..F.
(Intercept)	3781.51	1	131.013	3.50209e-19	***
Experimental condition	839.123	6	4.84533	0.000252709	***
Residuals	2568.86	89
	Estimate	Std. Error	t value	Pr(>|t|)
CNO 15min - Vehicle 15min	0.68072	2.06929	0.328963	0.98275	n.s.
CNO 30min - Vehicle 30min	3.09327	2.29084	1.35028	0.446719	n.s.
CNO 60min - Vehicle 60min	6.73419	1.84595	3.6481	0.00135004	**

## Sheet: Fig.6
Figure 6e
	Chisq	Df	Pr..Chisq.
(Intercept)	233.171	1	1.21315e-52	***
Time	37.5278	1	9.01202e-10	***
Experimental_Condition	54.2834	7	2.06705e-09	***
Time:Experimental_Condition	47.0833	7	5.37709e-08	***
	Estimate	Std. Error	z value	Pr(>|z|)
Baseline:Non-transduced_Levalbuterol - Ligand:Non-transduced_Levalbuterol	-196.821	39.1935	-5.02178	2.04782e-06	***
Baseline:Non-transduced_Vehicle - Ligand:Non-transduced_Vehicle	-39.1687	30.3591	-1.29018	0.584196	n.s.
Baseline:DREADD-β2AR_CNO - Ligand:DREADD-β2AR_CNO	-126.13	37.9489	-3.32369	0.00354868	**
Baseline:Non-transduced_CNO - Ligand:Non-transduced_CNO	-35.5406	39.1935	-0.9068	0.83691	n.s.

## Sheet: Fig.7
Figure 7c
	Chisq	Df	Pr..Chisq.
(Intercept)	421.51	1	1.14521e-93	***
Time	126.805	1	2.04991e-29	***
Experimental condition	1317.43	21	4.50208e-266	***
Time:Experimental condition	312.465	21	9.17397e-54	***
	Estimate	Std. Error	z value	Pr(>|z|)
Baseline:Empty vector_CNO_10µM - Ligand:Empty vector_CNO_10µM	-0.55887	0.279846	-1.99706	0.403044	n.s.
Baseline:DREADD-GPR65_CNO_10µM - Ligand:DREADD-GPR65_CNO_10µM	-4.25518	0.370201	-11.4942	0	***
Figure 7d
Receptor	Ligand	estimate	statistic	p.value	parameter	conf.low	conf.high	method	alternative
DREADD-GPR65	CNO	0.674223	-5.99968	0.00927413	3	0.50142	0.847027	One Sample t-test	two.sided	**
Empty vector	CNO	0.944547	-3.08756	0.090833	2	0.86727	1.02182	One Sample t-test	two.sided	n.s.
Figure 7e
	Chisq	Df	Pr..Chisq.
(Intercept)	9.50467	1	0.00204949	**
Experimental condition	146.396	5	7.80627e-30	***
	Estimate	Std..Error	z.value	Pr...z..
Baseline:Empty vector - Ligand:Empty vector	-0.0116384	0.0243511	-0.477941	0.985856	n.s.
Baseline:Empty vector - Forskolin:Empty vector	0.0164693	0.0243511	0.676325	0.949899	n.s.
Ligand:Empty vector - Forskolin:Empty vector	0.0281077	0.0201425	1.39544	0.566342	n.s.
Baseline:DREADD-GPR109A - Ligand:DREADD-GPR109A	0.115426	0.0243511	4.74007	1.22086e-05	***
Baseline:DREADD-GPR109A - Forskolin:DREADD-GPR109A	0.116851	0.0243511	4.79857	8.8829e-06	***
Ligand:DREADD-GPR109A - Forskolin:DREADD-GPR109A	0.00142435	0.0201425	0.0707137	0.999992	n.s.
Figure 7g
Receptor	Ligand	estimate	statistic	p.value	parameter	conf.low	conf.high	method	alternative
DREADD-GPR109A	CNO + NECA	0.749515	-4.07532	0.0266708	3	0.55391	0.945121	One Sample t-test	two.sided	*
Empty vector	CNO + NECA	1.13441	1.23481	0.342287	2	0.666054	1.60277	One Sample t-test	two.sided	n.s.

## Sheet: Fig.8
Figure 8a
Non-transduced cells: IL6
	Chisq	Df	Pr..Chisq.
(Intercept)	398.128	1	1.40752e-88	***
Experimental condition	2946.21	2	0	***
	Estimate	Std..Error	z.value	Pr...z..
IFNγ/IL1β - LB	2.52132	0.0705134	35.7566	0	***
IFNγ/IL1β+LB - LB	3.75444	0.0705134	53.2443	0	***
IFNγ/IL1β+LB - IFNγ/IL1β	1.23312	0.0705134	17.4877	0	***
Non-transduced cells: TNF
	Chisq	Df	Pr..Chisq.
(Intercept)	9.97736	1	0.00158476	**
Experimental condition	1384.69	2	2.08418e-301	***
	Estimate	Std..Error	z.value	Pr...z..
IFNγ/IL1β - LB	4.38577	0.126052	34.7933	0	***
IFNγ/IL1β+LB - LB	3.63333	0.126052	28.824	0	***
IFNγ/IL1β+LB - IFNγ/IL1β	-0.752437	0.126052	-5.96926	9.38297e-09	***
Non-transduced cells: IL1β
	Chisq	Df	Pr..Chisq.
(Intercept)	8.67387	1	0.00322805	**
Experimental condition	14.8634	2	0.000592185	***
	Estimate	Std..Error	z.value	Pr...z..
IFNγ/IL1β - LB	1.06354	0.306505	3.4699	0.00146629	**
IFNγ/IL1β+LB - LB	0.977773	0.306505	3.19007	0.00428409	**
IFNγ/IL1β+LB - IFNγ/IL1β	-0.0857701	0.306505	-0.279832	0.957754	n.s.
Figure 8b
DREADD-β2AR: IL6
	Chisq	Df	Pr..Chisq.
(Intercept)	90.4207	1	1.92545e-21	***
Experimental condition	665.253	2	3.48491e-145	***
	Estimate	Std..Error	z.value	Pr...z..
IFNγ/IL1β - CNO	2.44655	0.156094	15.6736	0	***
IFNγ/IL1β+CNO - CNO	3.99233	0.156094	25.5764	0	***
IFNγ/IL1β+CNO - IFNγ/IL1β	1.54578	0.156094	9.90285	0	***
DREADD-β2AR: TNF
	Chisq	Df	Pr..Chisq.
(Intercept)	17.7278	1	2.54873e-05	***
Experimental condition	781.612	2	1.88424e-170	***
	Estimate	Std..Error	z.value	Pr...z..
IFNγ/IL1β - CNO	4.07989	0.151505	26.929	0	***
IFNγ/IL1β+CNO - CNO	3.02567	0.151505	19.9707	0	***
IFNγ/IL1β+CNO - IFNγ/IL1β	-1.05422	0.151505	-6.9583	7.12375e-12	***
DREADD-β2AR: IL1β
	Chisq	Df	Pr..Chisq.
(Intercept)	4.9873	1	0.0255341	*
Experimental condition	56.2445	2	6.11868e-13	***
	Estimate	Std..Error	z.value	Pr...z..
IFNγ/IL1β - CNO	2.101	0.303977	6.9117	7.52531e-12	***
IFNγ/IL1β+CNO - CNO	1.81678	0.303977	5.9767	5.46151e-09	***
IFNγ/IL1β+CNO - IFNγ/IL1β	-0.28422	0.303977	-0.935004	0.618104	n.s.
Figure 8c
Non-transduced cells: IL6
	Chisq	Df	Pr..Chisq.
(Intercept)	501.077	1	5.54127e-111	***
Experimental condition	419.94	2	6.47351e-92	***
	Estimate	Std..Error	z.value	Pr...z..
IFNγ/IL1β - CNO	3.29408	0.183839	17.9183	0	***
IFNγ/IL1β+CNO - CNO	3.23015	0.183839	17.5706	0	***
IFNγ/IL1β+CNO - IFNγ/IL1β	-0.0639272	0.183839	-0.347735	0.935523	n.s.
Non-transduced cells: TNF
	Chisq	Df	Pr..Chisq.
(Intercept)	63.482	1	1.61837e-15	***
Experimental condition	1284.84	2	9.98779e-280	***
	Estimate	Std..Error	z.value	Pr...z..
IFNγ/IL1β - CNO	3.76199	0.122515	30.7063	0	***
IFNγ/IL1β+CNO - CNO	3.84306	0.122515	31.368	0	***
IFNγ/IL1β+CNO - IFNγ/IL1β	0.0810728	0.122515	0.661736	0.785691	n.s.
Non-transduced cells: IL1β
	Chisq	Df	Pr..Chisq.
(Intercept)	11.0622	1	0.000881052	***
Experimental condition	47.1863	2	5.67056e-11	***
	Estimate	Std..Error	z.value	Pr...z..
IFNγ/IL1β - CNO	1.67991	0.263703	6.37046	3.43566e-10	***
IFNγ/IL1β+CNO - CNO	1.42681	0.263703	5.41069	1.33775e-07	***
IFNγ/IL1β+CNO - IFNγ/IL1β	-0.253094	0.263703	-0.959769	0.602383	n.s.
Figure 8d
DREADD-GPR65: IL6
	Chisq	Df	Pr..Chisq.
(Intercept)	123.042	1	1.36515e-28	***
Experimental condition	595.844	2	4.11309e-130	***
	Estimate	Std..Error	z.value	Pr...z..
IFNγ/IL1β - CNO	2.39495	0.164729	14.5387	0	***
IFNγ/IL1β+CNO - CNO	3.99474	0.164729	24.2503	0	***
IFNγ/IL1β+CNO - IFNγ/IL1β	1.59979	0.164729	9.71161	0	***
DREADD-GPR65: TNF
	Chisq	Df	Pr..Chisq.
(Intercept)	34.0849	1	5.2759e-09	***
Experimental condition	801.421	2	9.41182e-175	***
	Estimate	Std..Error	z.value	Pr...z..
IFNγ/IL1β - CNO	3.83662	0.145916	26.2932	0	***
IFNγ/IL1β+CNO - CNO	3.24418	0.145916	22.2331	0	***
IFNγ/IL1β+CNO - IFNγ/IL1β	-0.592434	0.145916	-4.06009	0.000162935	***
DREADD-GPR65: IL1β
	Chisq	Df	Pr..Chisq.
(Intercept)	11.9318	1	0.000551845	***
Experimental condition	80.2268	2	3.79287e-18	***
	Estimate	Std..Error	z.value	Pr...z..
IFNγ/IL1β - CNO	1.99606	0.251779	7.92783	1.46549e-14	***
IFNγ/IL1β+CNO - CNO	1.90696	0.251779	7.57394	5.28466e-14	***
IFNγ/IL1β+CNO - IFNγ/IL1β	-0.089101	0.251779	-0.353886	0.933302	n.s.
Figure 8e
DREADD-GPR109A: IL6
	Chisq	Df	Pr..Chisq.
(Intercept)	278.255	1	1.80285e-62	***
Experimental condition	325.909	2	1.69713e-71	***
	Estimate	Std..Error	z.value	Pr...z..
IFNγ/IL1β - CNO	2.95573	0.200477	14.7435	0	***
IFNγ/IL1β+CNO - CNO	3.28664	0.200477	16.3941	0	***
IFNγ/IL1β+CNO - IFNγ/IL1β	0.330907	0.200477	1.6506	0.224514	n.s.
DREADD-GPR109A: TNF
	Chisq	Df	Pr..Chisq.
(Intercept)	58.9111	1	1.64958e-14	***
Experimental condition	246.545	2	2.90621e-54	***
	Estimate	Std..Error	z.value	Pr...z..
IFNγ/IL1β - CNO	3.10962	0.236906	13.126	0	***
IFNγ/IL1β+CNO - CNO	3.32275	0.236906	14.0256	0	***
IFNγ/IL1β+CNO - IFNγ/IL1β	0.213129	0.236906	0.899637	0.640509	n.s.
DREADD-GPR109A: IL1β
	Chisq	Df	Pr..Chisq.
(Intercept)	38.6998	1	4.94254e-10	***
Experimental condition	42.0871	2	7.2596e-10	***
	Estimate	Std..Error	z.value	Pr...z..
IFNγ/IL1β - CNO	1.2774	0.282336	4.52439	1.87917e-05	***
IFNγ/IL1β+CNO - CNO	1.77553	0.282336	6.2887	6.21551e-10	***
IFNγ/IL1β+CNO - IFNγ/IL1β	0.498129	0.282336	1.76431	0.181716	n.s.
Figure 8f
Non-transduced cells: IL6
	Chisq	Df	Pr..Chisq.
(Intercept)	1022.23	1	2.64577e-224	***
Experimental condition	1032.84	2	5.28073e-225	***
	Estimate	Std..Error	z.value	Pr...z..
IFNγ/IL1β - FSK	1.76876	0.118695	14.9017	0	***
IFNγ/IL1β+FSK - FSK	3.8113	0.118695	32.1101	0	***
IFNγ/IL1β+FSK - IFNγ/IL1β	2.04255	0.118695	17.2084	0	***
Non-transduced cells: TNF
	Chisq	Df	Pr..Chisq.
(Intercept)	9.19211	1	0.00243061	**
Experimental condition	329.055	2	3.52143e-72	***
	Estimate	Std..Error	z.value	Pr...z..
IFNγ/IL1β - FSK	4.90542	0.271407	18.0741	0	***
IFNγ/IL1β+FSK - FSK	2.81547	0.271407	10.3736	0	***
IFNγ/IL1β+FSK - IFNγ/IL1β	-2.08995	0.271407	-7.70045	4.91829e-14	***
Non-transduced cells: IL1β
	Chisq	Df	Pr..Chisq.
(Intercept)	0.087756	1	0.76705	n.s.
Experimental condition	95.6775	2	1.67455e-21	***
	Estimate	Std..Error	z.value	Pr...z..
IFNγ/IL1β - FSK	1.18042	0.127578	9.25254	0	***
IFNγ/IL1β+FSK - FSK	0.239637	0.127578	1.87835	0.144935	n.s.
IFNγ/IL1β+FSK - IFNγ/IL1β	-0.940787	0.127578	-7.37418	2.05158e-12	***

[truncated: 5 more sheets: Supplementary Fig.S5, Supplementary Fig.S6d, Supplementary Fig.S7, Supplementary Fig.S8, Supplementary Fig.10]
